# Supplementary material for: Single-cell RNA-seq reveals alterations in peripheral CX3CR1 and nonclassical monocytes in familial tauopathy
Source: Genome Med. 2023 Jul 18;15:53. doi: 10.1186/s13073-023-01205-3 (PMC10354988; doi:10.1186/s13073-023-01205-3)
Supplement: Supplementary file 3 — Additional file 3: Table S3. RNA integrity number for PBMC samples. [file 13073_2023_1205_MOESM3_ESM.xlsx]

## Sheet: Table S3
Table S3. RNA integrity number (RIN) for PBMC samples. One control sample used for ddPCR but not scRNA-seq is denoted as 'control_9'.
NAME	RIN
control_1	9.6
control_2	9.5
control_3	9.2
control_4	9.6
control_5	9.7
control_6	9.7
control_9	9.5
control_8	9.9
MAPT_1	9.8
MAPT_2	9.8
MAPT_3	9.5
MAPT_4	9.3
MAPT_5	9.6
MAPT_6	9.3
MAPT_7	9.4
MAPT_8	9.5
