# Supplementary material for: Single-cell RNA-seq reveals alterations in peripheral CX3CR1 and nonclassical monocytes in familial tauopathy
Source: Genome Med. 2023 Jul 18;15:53. doi: 10.1186/s13073-023-01205-3 (PMC10354988; doi:10.1186/s13073-023-01205-3)
Supplement: Supplementary file 5 — Additional file 5: Table S4. Cell-type specific differential expression analyses. [file 13073_2023_1205_MOESM5_ESM.xlsx]

## Sheet: Table S4
Table S4. Cell-type specific differential expression analyses. Differential expression analysis was performed using limma on individual clusters and sctransform-normalized data, with MAPT pathogenic variant carrier status as the contrast and age, sex, and scRNA-seq batch as covariates. To account for multiple testing, a false discovery rate-corrected p-value (pFDR or adj.P.Val below) was calculat…
cluster	logFC	AveExpr	t	P.Value	adj.P.Val	B	gene
0	0.108471	2.80225	40.7364	0	0	803.619	RPL10A
0	-0.217655	0.737054	-41.0473	0	0	815.865	GIMAP7
0	0.194671	2.07182	46.7957	0	0	1057.66	RPL36A
0	0.15694	2.60435	52.1606	0	0	1309.01	RPL8
0	0.629071	1.89536	66.9286	0	0	2121.68	RPS26
0	0.164848	2.45274	51.5996	0	0	1281.6	RPS21
0	0.11371	2.79418	41.8836	0	0	849.234	RPS9
0	0.192612	1.65995	40.0189	0	0	775.686	MT-ND1
0	0.273607	2.23074	63.1627	0	0	1898.31	MT-ND2
0	0.281144	2.49744	66.5822	0	0	2100.69	MT-CO1
0	0.249971	2.30416	62.0406	0	0	1833.84	MT-CO2
0	0.229134	1.93682	50.0043	0	0	1205.06	MT-ATP6
0	0.355283	2.54065	89.1031	0	0	3637.44	MT-CO3
0	0.197785	2.09556	44.7105	0	0	966.603	MT-CYB
0	0.205819	1.53361	37.6324	4.75411e-305	3.75747e-302	686.116	TXNIP
0	0.190521	0.707547	36.8902	2.12145e-293	1.47551e-290	659.311	SNHG8
0	0.146753	2.10849	34.3918	8.64578e-256	5.01109e-253	572.776	MT-ND4
0	0.16028	0.63565	32.2227	3.67005e-225	1.8769e-222	502.315	SMDT1
0	0.101978	2.29923	30.0736	1.08447e-196	4.7142e-194	436.825	RPL4
0	0.156912	0.925912	29.234	4.43752e-186	1.88194e-183	412.418	MT-ND5
0	-0.126814	0.371957	-29.1562	4.13249e-185	1.71085e-182	410.189	GIMAP4
0	-0.179654	1.06632	-28.9707	8.24292e-183	3.33321e-180	404.9	IL32
0	-0.149035	0.763967	-28.831	4.3522e-181	1.68169e-178	400.938	PTPRC
0	0.124865	2.20719	28.7681	2.5816e-180	9.55082e-178	399.16	MT-ND3
0	-0.132415	0.505878	-27.6986	2.02912e-167	6.65704e-165	369.503	CCR7
0	-0.101236	0.235902	-27.5956	3.33951e-166	1.07532e-163	366.706	RGCC
0	0.112886	1.8707	27.3211	5.57206e-163	1.73013e-160	359.296	TOMM7
0	-0.134509	1.28111	-26.5046	1.40355e-153	3.87381e-151	337.678	SRSF5
0	-0.113714	0.506861	-24.3592	3.41491e-130	7.81296e-128	283.912	CALM2
0	0.104368	0.366773	23.2733	4.37472e-119	9.16477e-117	258.38	S100A9
0	0.121807	1.45752	22.938	9.36556e-116	1.89359e-113	250.725	H3F3B
0	0.155292	0.955824	21.5829	8.93581e-103	1.7264e-100	220.898	JUN
0	-0.118041	1.3765	-20.9738	3.4268e-97	6.33885e-95	208.069	TRAC
0	-0.108947	0.728121	-20.7889	1.5807e-95	2.86305e-93	204.246	FYB
0	-0.108495	1.86532	-20.1292	1.04472e-89	1.79857e-87	190.876	LTB
0	-0.112536	1.17852	-19.6017	3.47174e-85	5.64174e-83	180.491	ACTG1
0	-0.113469	0.792888	-14.485	1.94004e-47	1.82343e-45	93.8714	TRBC1
1	-0.247104	0.603391	-39.1534	0	0	735.971	GIMAP7
1	0.258867	2.51937	48.1987	0	0	1105.74	MT-CO3
1	0.211445	2.62671	38.1506	0	8.73769e-307	699.163	MT-CO1
1	0.165554	2.35285	31.7947	5.50055e-218	2.39109e-214	486.2	MT-CO2
1	0.316008	1.44723	31.7513	2.08587e-217	7.25384e-214	484.868	JUN
1	0.126722	2.50757	31.1705	9.86151e-210	2.85787e-206	467.214	RPL8
1	0.173118	2.26734	29.6612	2.07678e-190	5.15873e-187	422.767	MT-ND2
1	-0.193263	0.644453	-28.915	3.45596e-181	7.51153e-178	401.558	S100A11
1	-0.151992	0.361977	-28.5838	3.63277e-177	7.01851e-174	392.309	GIMAP4
1	0.11914	2.33119	27.2824	8.74128e-162	1.38176e-158	356.936	RPS21
1	0.162097	1.98153	27.2387	2.79372e-161	4.0481e-158	355.776	MT-ATP6
1	0.209445	1.37892	26.666	9.77497e-155	1.21405e-151	340.728	DUSP1
1	0.110291	0.162271	25.4927	9.65003e-142	1.11863e-138	310.851	PMAIP1
1	0.138382	2.0225	24.9414	7.90523e-136	8.59101e-133	297.255	RPL36A
1	-0.121344	0.274805	-24.3106	3.25852e-129	3.33289e-126	282.048	IGKC
1	-0.148808	1.18544	-23.4512	1.83802e-120	1.77552e-117	261.932	SRSF5
1	-0.112028	0.287696	-23.2109	4.54092e-118	4.15566e-115	256.432	TRAT1
1	0.168649	1.08808	22.1815	4.37779e-108	3.46005e-105	233.487	CD69
1	-0.10593	0.299644	-21.6214	7.77332e-103	5.63177e-100	221.425	S1PR4
1	0.128549	1.71374	21.1937	6.48369e-99	4.33609e-96	212.415	MT-ND1
1	0.143443	1.08095	20.707	1.52017e-94	9.7899e-92	202.375	MT-ND5
1	0.150772	1.35727	20.2424	1.82791e-90	1.13513e-87	193.002	TXNIP
1	0.121111	0.576573	20.2019	4.1091e-90	2.46376e-87	192.194	SMDT1
1	0.175958	0.599922	20.158	9.85373e-90	5.52699e-87	191.322	LGALS1
1	0.11397	2.14362	19.5085	3.34638e-84	1.71138e-81	178.618	MT-CYB
1	-0.146314	2.07846	-19.3576	6.08922e-83	2.94109e-80	175.724	LTB
1	-0.138291	1.50927	-19.349	7.18225e-83	3.37527e-80	175.56	TRAC
1	0.112682	0.539243	19.0892	1.00624e-80	4.60432e-78	170.63	SNHG8
1	-0.102035	0.396311	-17.7855	2.22539e-70	9.92181e-68	146.88	RGCC
1	-0.115796	0.96737	-17.3841	2.44863e-67	9.90159e-65	139.899	PTPRC
1	-0.13097	1.02374	-16.2105	7.86128e-59	2.53133e-56	120.38	IL7R
1	-0.114877	1.03253	-13.8834	1.113e-43	2.25033e-41	85.6447	ANXA1
1	0.100389	1.89609	8.7984	1.46551e-18	8.03858e-17	28.2501	RPS26
2	0.410185	0.46813	43.9277	0	0	909.097	HLA-DRB5
2	-0.299561	0.40977	-40.3394	0	0	770.721	TMEM176B
2	-0.367786	0.686525	-40.1292	0	0	762.921	RP11-1143G9.4
2	-0.179543	0.146852	-37.1621	5.72579e-292	2.489e-288	656.537	IGLC2
2	-0.199593	0.192597	-37.144	1.07374e-291	3.73403e-288	655.909	IGHA1
2	-0.266209	0.363917	-36.2266	4.99931e-278	1.4488e-274	624.459	IGKC
2	-0.148252	3.89328	-30.8132	1.54243e-203	3.8314e-200	453.087	FTL
2	0.153704	2.25055	28.7349	8.01732e-178	1.74257e-174	393.938	RPL8
2	-0.142485	3.15433	-26.9538	4.2774e-157	8.26394e-154	346.272	S100A4
2	0.105465	3.19922	26.4083	5.441e-151	9.46081e-148	332.235	RPL13
2	0.11385	3.27847	25.7003	3.04634e-143	4.81543e-140	314.419	RPL10
2	0.12127	2.5838	24.7371	5.13838e-133	7.44552e-130	290.907	RPS6
2	-0.108529	4.17583	-24.5291	7.43012e-131	9.93808e-128	285.941	TMSB4X
2	-0.217177	0.954701	-24.3114	1.30268e-128	1.61793e-125	280.782	CFD
2	-0.178214	1.85348	-24.0999	1.8859e-126	2.18614e-123	275.815	S100A11
2	-0.125683	0.21076	-23.0756	3.09784e-116	3.16854e-113	252.334	TMEM176A
2	0.132254	3.14415	22.9007	1.56089e-114	1.42846e-111	248.422	MT-CO3
2	0.104645	2.66297	22.5211	7.02252e-111	6.10538e-108	240.026	RPS3A
2	0.103344	2.83273	21.2398	5.62778e-99	4.44799e-96	212.672	RPS12
2	-0.158108	0.436691	-21.2311	6.7561e-99	5.10761e-96	212.49	DUSP6
2	-0.103287	3.16059	-20.8041	4.4485e-95	2.97502e-92	203.717	ACTB
2	0.127263	1.91358	20.6771	5.87368e-94	3.64755e-91	201.142	RPL10A
2	-0.155653	1.65882	-19.4323	2.60047e-83	1.50724e-80	176.688	PSAP
2	0.12533	1.75931	19.3414	1.47077e-82	8.2496e-80	174.96	RPS21
2	0.100028	2.38975	19.3215	2.14673e-82	1.16648e-79	174.583	RPS3
2	0.124268	1.73213	19.2745	5.23461e-82	2.67704e-79	173.694	RPL5
2	-0.148434	0.58759	-19.2632	6.49111e-82	3.22478e-79	173.479	DYNLL1
2	-0.111741	2.06425	-19.2118	1.71461e-81	8.28156e-79	172.51	SERF2
2	-0.127853	1.74556	-19.2063	1.90236e-81	8.94006e-79	172.407	MYL6
2	0.111648	0.272234	19.0076	7.97472e-80	3.64906e-77	168.681	SNHG8
2	-0.1959	1.69731	-18.6562	5.39276e-77	2.28706e-74	162.182	CD52
2	0.129375	1.65703	18.6082	1.30082e-76	5.26013e-74	161.304	RPL36A
2	-0.162359	1.2832	-18.3963	6.19573e-75	2.29216e-72	157.452	TYMP
2	-0.111737	0.304491	-18.2525	8.3244e-74	2.95397e-71	154.862	GIMAP4
2	-0.160529	1.27422	-18.1571	4.61088e-73	1.60348e-70	153.155	CALM2
2	-0.104349	2.24753	-17.9308	2.58961e-71	8.65926e-69	149.139	CYBA
2	-0.131031	1.85706	-17.8994	4.50774e-71	1.47888e-68	148.586	LST1
2	-0.112464	0.290748	-17.4739	7.59192e-68	2.31593e-65	141.18	MAFB
2	-0.132273	1.99155	-17.2082	7.18728e-66	2.11818e-63	136.645	AIF1
2	-0.217047	3.72629	-17.1186	3.28859e-65	9.37409e-63	135.129	S100A8
2	-0.139644	0.851208	-16.7174	2.7005e-62	7.22405e-60	128.441	CTSD
2	0.107591	2.41697	15.9238	1.00064e-56	2.41654e-54	115.666	MT-ND2
2	-0.115479	0.508888	-15.7955	7.51732e-56	1.74282e-53	113.657	ZEB2
2	0.107047	1.64303	15.7153	2.63012e-55	6.01743e-53	112.409	RPS5
2	0.115042	1.30292	15.6523	6.99947e-55	1.58061e-52	111.435	TOMM7
2	-0.177699	4.11827	-15.6364	8.9524e-55	1.9957e-52	111.189	S100A9
2	-0.110712	1.82593	-14.9034	5.96055e-50	1.2487e-47	100.13	SH3BGRL3
2	-0.119255	1.27131	-14.4267	6.18893e-47	1.23693e-44	93.216	EMP3
2	-0.112132	0.596456	-14.1824	1.99686e-45	3.85793e-43	89.7587	LGALS3
2	-0.122564	0.839079	-14.1042	5.99953e-45	1.13391e-42	88.6639	ITGB2
2	-0.121072	1.42736	-14.0755	8.97029e-45	1.67716e-42	88.2637	MNDA
2	-0.144186	0.421599	-14.011	2.20827e-44	4.04183e-42	87.3673	G0S2
2	0.101437	1.38985	13.9415	5.80749e-44	1.02001e-41	86.4051	RPSA
2	-0.143141	0.70987	-13.8582	1.83757e-43	3.16354e-41	85.2591	CRIP1
2	-0.133187	1.4753	-13.7458	8.61346e-43	1.45409e-40	83.7221	S100A10
2	-0.161409	1.53487	-13.6157	5.06712e-42	8.39114e-40	81.9593	HLA-DRB1
2	-0.118778	1.85376	-13.5298	1.6164e-41	2.62673e-39	80.8055	VIM
2	0.140166	1.03829	13.4624	3.99865e-41	6.43783e-39	79.9046	JUN
2	-0.105979	0.863064	-13.4464	4.95796e-41	7.90909e-39	79.6907	UBL5
2	0.118356	1.0994	13.4197	7.08322e-41	1.11966e-38	79.3359	TXNIP
2	-0.12171	1.40626	-13.047	9.66726e-39	1.44909e-36	74.4471	KLF6
2	-0.112563	1.95926	-12.8198	1.80906e-37	2.59966e-35	71.535	LGALS1
2	-0.106627	0.856927	-12.629	2.04061e-36	2.85348e-34	69.1265	CD44
2	-0.104975	0.972956	-12.5326	6.8446e-36	9.25052e-34	67.9238	SERPINA1
2	-0.115252	1.11284	-12.4108	3.11917e-35	4.07791e-33	66.4166	CD14
2	-0.112967	1.01427	-11.8789	1.97978e-32	2.35784e-30	60.0061	RGS2
2	-0.108821	1.2444	-11.5243	1.2551e-30	1.39004e-28	55.8862	ANXA1
2	0.103932	1.07124	10.8059	3.86235e-27	3.7692e-25	47.917	IER2
2	-0.116759	1.60212	-9.3892	6.70314e-21	4.95975e-19	33.6867	S100A12
2	-0.102722	2.01884	-8.47946	2.42403e-17	1.50592e-15	25.5923	HLA-DRA
2	-0.113089	0.901887	-8.47942	2.42499e-17	1.50592e-15	25.5919	CXCL8
3	0.255295	3.11154	40.1242	0	0	761.256	MT-CO1
3	0.254072	2.80205	41.6057	0	0	816.757	MT-CO3
3	0.203167	3.0769	38.7831	0	0	712.472	RPS29
3	0.222184	2.12392	36.3074	8.03835e-279	3.49427e-275	626.146	RPS9
3	-0.239984	0.28247	-35.4548	2.14339e-266	7.45384e-263	597.555	IGKC
3	-0.16182	0.11413	-35.2651	1.15038e-263	3.33379e-260	591.275	IGLC2
3	-0.168905	0.140318	-34.6217	1.67929e-254	4.17135e-251	570.189	IGHA1
3	0.24457	2.20061	34.0473	1.90881e-246	4.14879e-243	551.655	MT-ATP6
3	0.16668	3.65769	33.8482	1.10746e-243	2.13961e-240	545.297	RPS27
3	0.197937	2.76651	33.1288	8.22644e-234	1.43041e-230	522.588	MT-CO2
3	0.200627	2.02453	32.0578	1.81934e-219	2.87588e-216	489.588	RPL8
3	0.147608	3.01356	31.1389	1.70615e-207	2.47221e-204	462.047	RPLP2
3	0.159087	2.67564	31.0655	1.4963e-206	2.00136e-203	459.878	RPL39
3	0.150411	3.09431	30.7245	3.37862e-202	4.19624e-199	449.863	RPL13
3	0.156786	2.76634	30.4636	6.77057e-199	7.84844e-196	442.268	RPS6
3	0.162396	2.49331	30.2297	5.88266e-196	6.39298e-193	435.508	RPL7
3	0.141539	3.0053	30.063	7.11876e-194	7.28123e-191	430.717	RPS27A
3	0.158404	2.80569	30.0591	7.93905e-194	7.66913e-191	430.608	RPL23A
3	0.349487	1.00998	29.9268	3.50992e-192	3.21213e-189	426.823	JUN
3	0.152148	2.97586	29.7396	7.26558e-190	6.31669e-187	421.496	RPL34
3	0.1878	2.07701	29.5556	1.33441e-187	1.10489e-184	416.289	RPL10A
3	0.149919	2.78258	29.4798	1.13088e-186	8.93803e-184	414.154	RPS28
3	-0.295986	1.03912	-29.3529	4.01163e-185	3.0328e-182	410.589	FCGR3A
3	0.153076	3.02975	29.3336	6.89742e-185	4.99718e-182	410.048	RPS18
3	0.1471	3.11004	28.9651	2.00939e-180	1.39757e-177	399.78	RPL13A
3	0.157765	2.53938	28.4357	4.2252e-174	2.82569e-171	385.238	RPS23
3	0.193079	1.8709	28.3811	1.87262e-173	1.20597e-170	383.751	RPS21
3	0.141098	2.97962	28.0837	5.90631e-170	3.66782e-167	375.704	RPS14
3	0.298439	1.3005	28.0252	2.85642e-169	1.71267e-166	374.13	DUSP1
3	0.14449	2.66615	28.0015	5.40596e-169	3.13329e-166	373.493	RPS3A
3	0.150556	2.60172	27.935	3.22403e-168	1.80837e-165	371.709	RPL37
3	0.164134	2.29343	27.7383	6.21277e-166	3.37586e-163	366.454	RPL12
3	0.147334	2.56267	27.5904	3.17064e-164	1.67064e-161	362.527	RPL37A
3	-0.237273	0.57071	-27.5881	3.36961e-164	1.72326e-161	362.466	GIMAP7
3	0.192527	2.24557	27.4215	2.76607e-162	1.37418e-159	358.064	MT-ND2
3	0.130095	3.27837	27.2955	7.63593e-161	3.68815e-158	354.75	RPL41
3	0.133845	2.88452	26.9582	5.10946e-157	2.40117e-154	345.953	RPS15A
3	0.143696	2.8567	26.6844	6.04732e-154	2.76713e-151	338.886	RPS12
3	0.202745	2.17119	26.6457	1.63683e-153	7.29773e-151	337.892	MT-CYB
3	0.126145	3.36043	26.592	6.48651e-153	2.81969e-150	336.517	RPL10
3	0.283945	1.49555	26.2762	2.04282e-149	8.66354e-147	328.473	FOS
3	0.14508	2.93314	26.1527	4.64561e-148	1.92328e-145	325.353	RPS19
3	0.129657	2.80783	26.123	9.83968e-148	3.97889e-145	324.604	RPL32
3	0.146847	2.72396	25.9093	2.11148e-145	8.34419e-143	319.243	RPS2
3	0.130528	3.05249	25.4073	5.4182e-140	2.09359e-137	306.806	RPL21
3	-0.153425	2.67732	-25.3767	1.148e-139	4.33944e-137	306.056	HLA-C
3	0.135783	2.61128	25.2146	6.08326e-138	2.25055e-135	302.092	RPL31
3	0.1279	3.19495	25.1203	6.05162e-137	2.1922e-134	299.798	EEF1A1
3	0.127571	2.67962	24.6332	7.59762e-132	2.69607e-129	288.076	RPL26
3	0.245166	0.969685	24.3919	2.3585e-129	8.20193e-127	282.347	TSC22D3
3	0.137093	2.40332	24.2445	7.65527e-128	2.61e-125	278.873	RPS8
3	0.244195	1.61642	24.0048	2.10059e-125	7.02403e-123	273.268	JUNB
3	0.127649	2.5097	23.9742	4.28651e-125	1.4063e-122	272.556	RPL15
3	0.229611	1.13015	23.8614	5.88355e-124	1.8945e-121	269.941	MT-ND5
3	-0.126796	0.191016	-23.7479	8.13979e-123	2.57336e-120	267.318	CX3CR1
3	0.135111	2.3065	23.622	1.47558e-121	4.58167e-119	264.426	RPS16
3	0.18973	1.30082	23.6047	2.19574e-121	6.69815e-119	264.029	TOMM7
3	-0.220786	1.56685	-23.4209	1.47034e-119	4.40799e-117	259.832	CTSW
3	0.181148	1.39609	23.4105	1.86308e-119	5.49072e-117	259.596	RPL36A
3	-0.134956	0.141834	-23.2428	8.38093e-118	2.42879e-115	255.796	HBB
3	0.118669	2.83474	23.2144	1.593e-117	4.54084e-115	255.155	RPS3
3	0.136022	2.17656	23.1878	2.90392e-117	8.14408e-115	254.556	RPL27
3	0.119755	2.79527	23.1761	3.78184e-117	1.04379e-114	254.292	RPL27A
3	0.210617	0.613004	22.9327	8.92526e-115	2.42488e-112	248.838	CD69
3	-0.23245	1.59688	-22.9292	9.64796e-115	2.5809e-112	248.761	PRF1
3	0.12319	2.5541	22.784	2.44817e-113	6.44982e-111	245.533	RPS4X
3	0.132198	2.30183	22.7577	4.38047e-113	1.13683e-110	244.952	RPS20
3	0.117044	2.66745	22.7007	1.54993e-112	3.96325e-110	243.691	RPL11
3	0.145438	1.95974	22.6808	2.40831e-112	6.06895e-110	243.251	RPL5
3	0.125483	2.42818	22.4078	9.72311e-110	2.41522e-107	237.262	RPS25
3	0.119919	2.7594	22.3132	7.65563e-109	1.87487e-106	235.202	RPL3
3	0.149594	1.9474	22.2852	1.40508e-108	3.39328e-106	234.596	RPSA
3	0.171998	1.7284	22.185	1.23597e-107	2.94397e-105	232.426	MT-ND1
3	0.127391	2.21327	22.0629	1.72851e-106	4.06152e-104	229.793	RPL18
3	0.230594	0.813211	21.8373	2.1736e-104	5.03928e-102	224.969	CXCR4
3	0.131954	2.11217	21.7844	6.70397e-104	1.5338e-101	223.845	RPL38
3	0.140311	1.88429	21.6946	4.51551e-103	1.01968e-100	221.941	RPS5
3	0.152221	2.19564	21.5015	2.6608e-101	5.93153e-99	217.873	MT-ND3
3	0.124773	2.48304	21.4949	3.05574e-101	6.72573e-99	217.735	TPT1
3	-0.111863	0.125923	-21.2267	8.29745e-99	1.80345e-96	212.143	KLRC2
3	0.11393	2.55958	21.0536	2.97539e-97	6.38718e-95	208.571	RPL30
3	0.119381	2.27613	20.9502	2.4916e-96	5.2834e-94	206.451	RPS7
3	0.121383	2.21387	20.9269	4.01665e-96	8.41463e-94	205.974	RPS13
3	0.109011	2.65074	20.8298	2.92748e-95	6.05989e-93	203.993	RPL19
3	-0.192649	1.16064	-20.7763	8.6973e-95	1.77916e-92	202.906	KLRD1
3	-0.170284	0.476545	-20.7623	1.15619e-94	2.33765e-92	202.622	S100A11
3	0.110351	3.09295	20.6831	5.77164e-94	1.15353e-91	201.018	RPLP1
3	0.113211	2.55169	20.6817	5.93984e-94	1.17366e-91	200.989	RPL18A
3	0.146574	1.58546	20.665	8.31871e-94	1.62523e-91	200.653	RPL4
3	0.118893	2.28641	20.6542	1.03689e-93	2.00327e-91	200.433	RPL6
3	0.165141	1.29059	20.5659	6.16133e-93	1.17729e-90	198.655	EEF1B2
3	0.15444	1.48577	20.392	2.02141e-91	3.82047e-89	195.173	RPLP0
3	0.103693	2.68679	19.8333	1.2356e-86	2.31017e-84	184.179	RPL28
3	-0.174515	0.606822	-19.7342	8.47223e-86	1.56718e-83	182.258	TCF25
3	0.1102	2.38524	19.6062	1.00319e-84	1.83616e-82	179.793	RPS17
3	0.128419	1.70514	19.2576	7.80336e-82	1.41338e-79	173.154	RPL22
3	0.175686	0.23765	19.2332	1.23675e-81	2.19435e-79	172.694	S100B
3	0.111013	2.30651	19.1245	9.59438e-81	1.68512e-78	170.651	RPL9
3	0.104718	2.48564	18.9501	2.51489e-79	4.37289e-77	167.394	RPL35A
3	0.10485	0.180083	18.7811	5.78478e-78	9.95898e-76	164.267	PMAIP1
3	-0.195078	0.741325	-18.738	1.28117e-77	2.18402e-75	163.474	TRBC1
3	0.116908	2.02189	18.6928	2.94764e-77	4.97607e-75	162.643	RPL7A
3	0.105379	2.19829	18.0744	2.14723e-72	3.59e-70	151.479	RPL29
3	0.100248	2.40516	17.9743	1.27167e-71	2.10588e-69	149.706	RPS24
3	-0.229659	1.05922	-17.8024	2.63685e-70	4.24534e-68	146.683	CCL4
3	-0.118227	0.300861	-17.7843	3.62072e-70	5.77588e-68	146.367	GIMAP4
3	0.191821	0.843748	17.6253	5.81252e-69	9.18801e-67	143.6	NFKBIA
3	-0.135221	0.447755	-17.5844	1.18255e-68	1.85245e-66	142.892	ACTR3
3	0.121455	2.3258	17.5819	1.23686e-68	1.92022e-66	142.847	MT-ND4
3	0.146664	0.197815	17.0663	8.35085e-65	1.285e-62	134.058	HBA1
3	0.11243	1.82832	16.9584	5.11571e-64	7.8028e-62	132.252	RPL24
3	0.11752	1.67964	16.6794	5.28643e-62	7.92418e-60	127.63	RPL23
3	-0.117827	0.285631	-16.3313	1.55114e-59	2.26649e-57	121.968	XCL2
3	-0.126045	0.389037	-16.2243	8.69893e-59	1.26047e-56	120.25	HLA-DPB1
3	-0.196301	1.06218	-15.9337	8.87059e-57	1.27473e-54	115.643	GZMH
3	-0.146112	1.0648	-15.5696	2.60401e-54	3.68118e-52	109.984	CD247
3	-0.224531	2.11357	-15.5174	5.81887e-54	8.09429e-52	109.183	CCL5
3	0.10189	1.81712	15.2464	3.6257e-52	4.92529e-50	105.068	GNB2L1
3	0.119217	1.86234	15.2298	4.66492e-52	6.28788e-50	104.817	H3F3B
3	-0.137752	1.13015	-14.7812	3.71148e-49	4.96425e-47	98.1666	EMP3
3	-0.132565	1.37645	-14.6366	3.06613e-48	4.03893e-46	96.0645	SRGN
3	0.148258	0.765181	14.3391	2.21922e-46	2.85836e-44	91.8025	ZFP36
3	0.116025	0.506343	14.3276	2.61281e-46	3.34056e-44	91.64	TRA2B
3	0.124903	0.993877	14.2633	6.5129e-46	8.20626e-44	90.731	EEF2
3	-0.131911	0.601638	-14.052	1.2744e-44	1.59419e-42	87.7717	MT2A
3	-0.140906	0.94367	-13.6101	5.57409e-42	6.77778e-40	81.7219	TRDC
3	-0.1119	0.561606	-13.5532	1.20201e-41	1.44142e-39	80.9575	HLA-F
3	0.120559	1.07634	13.5312	1.61667e-41	1.92539e-39	80.6627	RPL17
3	-0.107817	0.512614	-13.4927	2.71447e-41	3.18913e-39	80.1472	PLEK
3	0.137169	0.864864	13.4577	4.3416e-41	5.03278e-39	79.6801	IER2
3	0.105977	0.415576	13.3984	9.59931e-41	1.10538e-38	78.8909	PPP1R15A
3	-0.106565	0.229061	-13.149	2.59621e-39	2.95052e-37	75.6117	MYOM2
3	-0.101134	0.467453	-12.9124	5.60701e-38	6.33082e-36	72.5568	STK17A
3	0.100414	0.509332	12.6073	2.71928e-36	3.03095e-34	68.6985	LTB
3	0.103494	0.376239	12.5145	8.6994e-36	9.57375e-34	67.5428	DUSP2
3	-0.128165	0.973135	-12.4797	1.34304e-35	1.45955e-33	67.1112	ID2
3	-0.108059	0.722819	-12.296	1.30125e-34	1.38811e-32	64.8546	PSMB9
3	0.105209	0.964779	12.1427	8.45162e-34	8.85282e-32	62.9958	SLC25A6
3	-0.112077	1.2905	-11.9735	6.48674e-33	6.59599e-31	60.9715	ITGB2
3	-0.105322	1.12906	-11.5	1.67756e-30	1.63873e-28	55.4554	CLIC1
3	0.140328	1.91195	11.4437	3.20213e-30	3.07616e-28	54.8137	RPS26
3	-0.107577	0.889532	-11.2352	3.40961e-29	3.22208e-27	52.4662	ANXA1
3	-0.104776	1.04017	-11.2087	4.58996e-29	4.31407e-27	52.1712	PTPRC
3	-0.156862	1.05749	-11.2081	4.6209e-29	4.31979e-27	52.1645	IL32
3	0.100298	0.905136	10.7763	5.36495e-27	4.75948e-25	47.4483	PNRC1
3	-0.107953	0.288145	-9.80843	1.1771e-22	9.13726e-21	37.5436	PTGDS
4	-0.185941	3.99221	-35.7357	8.13949e-268	1.41529e-263	601.033	TMSB4X
4	-0.161612	0.136075	-30.4904	8.5933e-198	5.5875e-194	439.935	IGHA1
4	-0.130801	4.21576	-30.4864	9.64027e-198	5.5875e-194	439.82	B2M
4	-0.225625	0.281074	-30.2687	4.81193e-195	2.09174e-191	433.614	IGKC
4	-0.25823	0.518983	-29.2628	8.5306e-183	2.9666e-179	405.44	GIMAP7
4	-0.266766	1.94447	-28.9151	1.20178e-178	3.48275e-175	395.898	IL32
4	0.190191	2.76545	28.5723	1.33882e-174	3.32563e-171	386.59	MT-CO3
4	-0.137797	0.111536	-28.1919	3.69237e-170	8.02536e-167	376.378	IGLC2
4	-0.277163	1.3734	-26.4623	1.22268e-150	2.36221e-147	331.488	TRAC
4	-0.180881	2.26152	-25.092	5.73005e-136	9.96342e-133	297.756	HLA-C
4	-0.172568	2.4244	-25.0645	1.11114e-135	1.7564e-132	297.095	HLA-A
4	-0.122992	0.101102	-23.2867	9.94383e-118	1.44086e-114	255.828	HBB
4	0.119935	3.17674	22.4998	3.59587e-110	4.80961e-107	238.456	RPS6
4	0.177002	2.51963	21.9001	1.42447e-104	1.76919e-101	225.592	MT-ND2
4	0.114125	3.4275	21.5541	2.08608e-101	2.41818e-98	218.317	RPL21
4	0.13537	2.32509	21.5324	3.28106e-101	3.5657e-98	217.866	RPL8
4	-0.210482	1.178	-21.2877	5.297e-99	5.41789e-96	212.792	CORO1A
4	0.212311	1.23219	21.1049	2.28542e-97	2.20772e-94	209.036	MT-ND5
4	-0.171469	0.393631	-20.7676	2.18771e-94	2.0021e-91	202.187	S100A11
4	-0.238607	0.389489	-20.4887	5.90031e-92	5.12973e-89	196.602	CCL4
4	-0.314629	1.8747	-20.1894	2.21426e-89	1.83341e-86	190.688	RPS26
4	0.158359	1.8884	19.8346	2.24657e-86	1.77561e-83	183.783	RPL36A
4	-0.187097	1.11546	-19.6751	4.85876e-85	3.52017e-82	180.717	SRSF5
4	-0.170337	1.56893	-19.2779	9.25833e-82	6.19168e-79	173.183	DDX5
4	-0.14951	0.351737	-19.2359	2.03968e-81	1.31355e-78	172.396	GIMAP4
4	-0.220233	1.24328	-19.0646	5.03764e-80	3.0205e-77	169.197	ACTG1
4	-0.125183	0.25045	-18.8392	3.28149e-78	1.90195e-75	165.032	S1PR4
4	-0.186595	0.557111	-18.4471	4.20215e-75	2.357e-72	157.897	MT2A
4	-0.182472	0.613642	-18.3719	1.63007e-74	8.85739e-72	156.545	CTSW
4	-0.105916	0.166621	-18.3251	3.7835e-74	1.99356e-71	155.706	PRF1
4	-0.177626	0.90817	-18.25	1.45118e-73	7.42152e-71	154.365	EMP3
4	-0.231958	1.10583	-18.2293	2.10183e-73	1.04419e-70	153.996	GZMA
4	0.148349	0.479397	17.9736	1.96364e-71	9.48437e-69	149.472	SMDT1
4	0.192282	1.32091	17.95	2.97496e-71	1.39807e-68	149.058	TXNIP
4	-0.176457	1.11981	-17.8307	2.41213e-70	1.10374e-67	146.972	PTPRC
4	-0.168524	2.56005	-17.7482	1.01883e-69	4.5424e-67	145.535	ACTB
4	-0.165523	1.1808	-17.5497	3.17319e-68	1.37939e-65	142.107	H3F3A
4	-0.170307	0.759703	-17.4825	1.00831e-67	4.27621e-65	140.955	CD2
4	-0.14744	1.59946	-17.4795	1.06026e-67	4.28739e-65	140.905	HLA-E
4	-0.164522	1.25652	-17.4369	2.20362e-67	8.70829e-65	140.176	MYL6
4	0.135852	2.20552	17.1031	6.34797e-65	2.45286e-62	134.531	MT-ATP6
4	-0.105903	2.87807	-16.9447	8.9999e-64	3.32958e-61	131.888	HLA-B
4	0.10314	2.31346	16.751	2.23205e-62	8.0856e-60	128.688	RPL27
4	-0.126261	0.320185	-16.6937	5.7305e-62	1.99284e-59	127.749	ITM2A
4	-0.148188	1.80436	-16.4801	1.87318e-60	6.38645e-58	124.274	PFN1
4	0.106904	2.58716	15.8958	2.0921e-56	6.99567e-54	114.988	MT-CO2
4	-0.114149	0.292914	-15.8501	4.27911e-56	1.40387e-53	114.275	DYNLL1
4	-0.147509	0.697581	-15.7915	1.06793e-55	3.31593e-53	113.364	SUB1
4	-0.151148	1.97101	-15.708	3.91149e-55	1.17264e-52	112.071	CD52
4	-0.143656	0.672961	-15.6254	1.40263e-54	4.1337e-52	110.799	RARRES3
4	0.129422	1.93587	15.538	5.37791e-54	1.55852e-51	109.46	MT-ND1
4	-0.134416	1.52177	-15.4855	1.2021e-53	3.42658e-51	108.659	MYL12A
4	-0.138488	0.468348	-15.4731	1.45194e-53	4.07198e-51	108.471	HLA-DPB1
4	0.124918	0.434812	15.4538	1.94906e-53	5.37941e-51	108.178	SNHG8
4	-0.145375	0.65931	-15.3577	8.41207e-53	2.28545e-50	106.721	CLIC1
4	-0.13292	0.546966	-15.2851	2.52493e-52	6.75438e-50	105.627	PSMB9
4	-0.139601	0.808471	-15.2015	8.89226e-52	2.34271e-49	104.373	MYL12B
4	-0.138244	1.37869	-14.9964	1.89692e-50	4.78023e-48	101.326	CFL1
4	0.107624	0.251493	14.918	6.04869e-50	1.46076e-47	100.171	PMAIP1
4	-0.129972	0.675643	-14.2527	8.97252e-46	1.95018e-43	90.6108	CALM2
4	0.118468	1.5462	14.1976	1.94976e-45	4.18548e-43	89.8384	TOMM7
4	-0.162056	0.822698	-14.1151	6.19775e-45	1.31422e-42	88.6876	CD74
4	0.108704	2.34877	13.9835	3.87414e-44	8.11609e-42	86.8639	MT-ND3
4	-0.109554	0.401593	-13.9435	6.7373e-44	1.39462e-41	86.3133	CLEC2D
4	-0.11448	1.48885	-13.9055	1.13858e-43	2.30204e-41	85.7912	SERF2
4	-0.127335	0.621125	-13.6467	3.91193e-42	7.64276e-40	82.2725	ITGB2
4	-0.130539	0.70262	-13.6349	4.5879e-42	8.86382e-40	82.114	LIMD2
4	-0.132432	1.3285	-13.6212	5.52688e-42	1.04458e-39	81.9287	SH3BGRL3
4	-0.115912	0.276984	-13.5324	1.82745e-41	3.34481e-39	80.7392	RGS1
4	-0.128421	1.32411	-13.5011	2.78075e-41	4.98471e-39	80.3216	CYBA
4	-0.136862	0.354599	-13.4725	4.07579e-41	7.23162e-39	79.9413	KLRB1
4	-0.115133	0.519493	-13.2702	5.98362e-40	1.05094e-37	77.2694	STK17A
4	-0.120705	0.63219	-13.2086	1.34493e-39	2.33857e-37	76.464	RAC2
4	0.141944	1.1017	12.9491	3.92304e-38	6.62271e-36	73.1101	TSC22D3
4	-0.109803	0.487127	-12.9258	5.28875e-38	8.84239e-36	72.8131	SRSF3
4	-0.124371	1.4326	-12.8491	1.41377e-37	2.3412e-35	71.8356	S100A6
4	-0.135482	0.890433	-12.6957	9.93022e-37	1.61371e-34	69.8979	ANXA1
4	0.134512	0.667585	12.4648	1.78546e-35	2.7474e-33	67.0264	CD8B
4	0.104082	0.330696	12.3561	6.84668e-35	1.03522e-32	65.6908	TRGC2
4	-0.110756	1.24609	-11.9603	8.26423e-33	1.16828e-30	60.9289	ARHGDIB
4	-0.100736	0.598211	-11.4399	3.58821e-30	4.55415e-28	54.8985	HNRNPK
4	-0.146788	1.44318	-11.4386	3.64244e-30	4.55645e-28	54.8836	GZMK
4	0.156748	0.622841	11.2493	3.11092e-29	3.83636e-27	52.755	GNLY
4	0.154759	1.56697	10.9663	7.19165e-28	8.33656e-26	49.6391	JUN
4	-0.104787	0.917565	-10.9167	1.23724e-27	1.40609e-25	49.1009	GMFG
4	-0.169512	1.33887	-10.3796	3.78233e-25	3.98589e-23	43.4271	NKG7
4	-0.126415	0.633779	-10.1124	5.87561e-24	5.9055e-22	40.7093	TRBC1
4	-0.109847	0.789176	-9.83371	9.53845e-23	9.06309e-21	37.9493	CST7
4	0.107164	1.3025	9.00861	2.35096e-19	1.83312e-17	30.2242	DUSP1
4	-0.112844	1.20781	-7.91874	2.5778e-15	1.46479e-13	21.0461	LTB
5	0.348918	2.46265	45.4395	0	0	943.051	MT-ND2
5	0.288605	2.71992	41.8508	0	0	807.686	MT-CO1
5	0.357134	2.82502	50.9319	0	0	1165.12	MT-CO3
5	0.700808	1.80558	39.1405	0	0	711.002	RPS26
5	0.264426	2.58536	39.112	0	0	710.011	MT-CO2
5	0.122881	3.56316	35.3034	5.66143e-260	1.64068e-256	582.834	RPS27A
5	0.189298	2.60846	34.1122	1.25897e-243	3.12727e-240	545.222	RPL8
5	0.260237	2.18715	32.9915	1.13886e-228	2.4753e-225	510.811	MT-ATP6
5	0.253229	2.33264	32.816	2.29477e-226	4.4335e-223	505.51	MT-CYB
5	0.120087	3.73268	31.7614	9.80983e-213	1.70573e-209	474.151	RPL41
5	0.170375	2.44396	29.1525	1.20284e-180	1.74292e-177	400.339	RPS21
5	0.24091	1.88463	28.9724	1.61433e-178	2.15923e-175	395.445	MT-ND1
5	0.106506	3.42204	28.6689	5.86349e-175	7.28246e-172	387.256	RPS3A
5	0.116196	3.34389	28.617	2.36334e-174	2.73958e-171	385.864	RPL23A
5	0.101296	3.66043	27.7749	1.15811e-164	1.25857e-161	363.578	RPS6
5	0.131363	2.81273	27.0799	7.40044e-157	7.14883e-154	345.627	RPS9
5	0.109544	3.84561	26.2178	2.03383e-147	1.86128e-144	323.922	RPS29
5	0.195843	2.07591	25.3293	5.64082e-138	4.90413e-135	302.21	RPL36A
5	0.102039	3.13247	25.1323	6.39274e-136	5.29319e-133	297.486	RPL7
5	0.11572	2.85639	24.3883	2.7089e-128	1.9626e-125	279.952	RPL10A
5	0.174725	2.46918	23.9055	1.87059e-123	1.20466e-120	268.827	MT-ND3
5	0.121047	2.73074	23.28	2.57512e-117	1.59915e-114	254.716	RPS5
5	-0.203818	0.452935	-23.2414	6.09551e-117	3.65478e-114	253.856	CTSW
5	0.211216	0.623801	22.9418	4.6621e-114	2.4565e-111	247.228	SMDT1
5	0.11803	2.64684	22.7733	1.88453e-112	9.36234e-110	243.536	RPL5
5	0.216904	1.05885	21.8336	1.08657e-103	5.10628e-101	223.402	MT-ND5
5	0.154208	2.41942	21.761	4.9995e-103	2.28767e-100	221.879	MT-ND4
5	0.104813	2.66568	20.2159	2.08963e-89	7.89878e-87	190.583	RPS7
5	-0.189541	0.619901	-19.9931	1.61097e-87	5.95992e-85	186.249	GIMAP7
5	0.192898	1.41155	18.7078	5.16363e-77	1.69406e-74	162.12	TXNIP
5	0.179087	0.810124	18.2407	2.3339e-73	6.99687e-71	153.728	SNHG8
5	0.100822	2.601	18.0611	5.63255e-72	1.65998e-69	150.554	RPSA
5	0.15151	0.424968	17.7401	1.54889e-69	4.41509e-67	144.954	EIF5A
5	-0.164326	0.567935	-17.642	8.44715e-69	2.33141e-66	143.263	CCR7
5	0.105069	2.31332	17.2643	5.35044e-66	1.4096e-63	136.832	RPL4
5	-0.107288	0.240899	-15.1129	3.88412e-51	8.88647e-49	102.741	IGKC
5	-0.132916	0.502003	-14.8799	1.21778e-49	2.74997e-47	99.3101	STK17A
5	-0.136634	1.22778	-14.7441	8.86908e-49	1.92769e-46	97.3334	SRSF5
5	0.13284	1.3717	14.6993	1.69936e-48	3.60347e-46	96.686	EEF2
5	-0.11326	0.327135	-14.5128	2.50201e-47	5.17916e-45	94.0088	GIMAP4
5	-0.149399	1.32329	-14.2812	6.74349e-46	1.37948e-43	90.7302	TRAC
5	0.109009	1.66818	13.4788	4.12036e-41	7.96053e-39	79.7654	TOMM7
5	0.106205	1.59196	13.4291	7.98675e-41	1.52608e-38	79.1071	BTF3
5	0.148041	1.10054	12.7074	9.22399e-37	1.65347e-34	69.8059	DUSP1
5	-0.112165	0.54391	-12.6571	1.73844e-36	3.05333e-34	69.176	CALM2
5	-0.118032	1.38819	-12.6233	2.65439e-36	4.56976e-34	68.7553	DDX5
5	0.129909	1.13502	12.5383	7.68538e-36	1.31013e-33	67.6988	TSC22D3
5	-0.102153	0.448499	-11.8581	2.94418e-32	4.61201e-30	59.5017	LBH
5	-0.102598	0.862097	-10.9087	1.40594e-27	2.03721e-25	48.8084	LIMD2
5	-0.106623	1.28083	-10.383	3.77543e-25	5.04978e-23	43.2631	IL32
5	0.120982	1.4419	9.33703	1.1619e-20	1.30343e-18	33.0312	FOS
6	-0.219014	2.74407	-19.9283	1.18728e-86	2.06445e-82	184.69	HLA-C
6	-0.216473	0.190114	-19.4664	7.67401e-83	6.67178e-79	175.938	HBB
6	-0.221054	0.253975	-17.6953	5.36348e-69	3.10867e-65	144.149	IGKC
6	-0.149693	0.12376	-16.8302	1.1069e-62	4.8117e-59	129.656	IGHA1
6	0.178809	0.535327	16.5037	2.24186e-60	7.7963e-57	124.364	RPS4Y1
6	-0.132521	0.0996242	-16.1396	7.45578e-58	2.16069e-54	118.578	IGLC2
6	-0.108325	4.53183	-16.0302	4.17178e-57	1.03627e-53	116.863	B2M
6	-0.294868	0.769613	-15.9533	1.38852e-56	3.01795e-53	115.665	PRF1
6	0.246963	1.47083	15.9292	2.02397e-56	3.91031e-53	115.289	TOMM7
6	-0.151495	3.19267	-15.7878	1.81677e-55	3.15901e-52	113.103	HLA-B
6	-0.303064	0.768844	-15.689	8.32232e-55	1.31553e-51	111.587	MT2A
6	0.128619	3.38509	14.209	2.27132e-45	3.29114e-42	89.9544	RPS18
6	-0.11688	4.16181	-14.0499	2.07746e-44	2.77868e-41	87.7517	TMSB4X
6	0.11488	3.35884	13.8088	5.68599e-43	7.062e-40	84.4588	RPL13
6	-0.219516	0.532699	-13.704	2.35942e-42	2.73504e-39	83.0431	GIMAP7
6	0.126069	2.98478	13.4855	4.4222e-41	4.80582e-38	80.1277	RPL3
6	0.252546	1.26956	13.4265	9.68323e-41	9.90424e-38	79.3481	MT-ND5
6	0.159696	2.14756	13.2145	1.57508e-39	1.52152e-36	76.5743	RPL8
6	0.111546	3.29285	13.1814	2.42372e-39	2.21808e-36	76.1457	RPS14
6	0.117271	3.005	13.0623	1.13682e-38	9.88349e-36	74.6088	RPS6
6	0.158519	2.01386	12.9526	4.65821e-38	3.857e-35	73.2065	RPS5
6	0.149864	2.76357	12.3916	5.30143e-35	4.19006e-32	66.2119	MT-CO3
6	-0.246267	1.35875	-12.1301	1.2731e-33	9.4502e-31	63.0537	TRAC
6	0.146302	2.32249	12.1281	1.30438e-33	9.4502e-31	63.0296	RPS9
6	-0.191883	2.14125	-12.1192	1.45219e-33	1.01003e-30	62.923	IL32
6	-0.283841	0.804875	-12.0508	3.29626e-33	2.20443e-30	62.1087	CCL4
6	0.120745	3.17649	12.0024	5.87469e-33	3.7833e-30	61.5347	RPLP1
6	0.119388	2.62138	11.9644	9.22554e-33	5.72906e-30	61.0864	RPS8
6	-0.218826	1.16763	-11.9399	1.23327e-32	7.39453e-30	60.7981	CTSW
6	0.141381	2.11065	11.893	2.14863e-32	1.24535e-29	60.2467	RPL5
6	0.10912	3.30588	11.8887	2.25938e-32	1.2673e-29	60.1968	RPL21
6	0.112834	3.25288	11.6942	2.20558e-31	1.16214e-28	57.9342	RPS19
6	-0.193065	0.440466	-11.5959	6.87032e-31	3.51356e-28	56.8061	FCGR3A
6	-0.135061	2.94903	-11.5053	1.94477e-30	9.66162e-28	55.7731	NKG7
6	-0.138353	0.24345	-11.472	2.84368e-30	1.3735e-27	55.3959	ITM2A
6	0.123628	2.29424	11.117	1.53546e-28	7.21582e-26	51.4373	RPL27
6	-0.123165	2.68695	-11.0653	2.71661e-28	1.24306e-25	50.8712	HLA-A
6	0.102523	3.23087	11.0559	3.0155e-28	1.34445e-25	50.7676	RPS12
6	-0.132211	0.171887	-11.03	4.00896e-28	1.7427e-25	50.4851	HBA2
6	0.102202	3.09241	10.9726	7.51447e-28	3.18687e-25	49.8618	RPS2
6	0.208565	1.22239	10.9408	1.06338e-27	4.4024e-25	49.5174	TXNIP
6	0.102397	2.79271	10.8295	3.5543e-27	1.43726e-24	48.3206	RPS3A
6	0.146482	0.349145	10.8016	4.80012e-27	1.89692e-24	48.0226	SMDT1
6	-0.152627	0.397502	-10.5843	4.87039e-26	1.88192e-23	45.725	DYNLL1
6	0.104756	2.52652	10.1115	6.43372e-24	2.28305e-21	40.8855	RPS16
6	0.15177	1.68411	10.0679	9.98346e-24	3.47185e-21	40.4502	RPL36A
6	-0.180364	1.61017	-9.89949	5.3634e-23	1.77299e-20	38.7852	GZMA
6	-0.167516	1.19283	-9.46459	3.62857e-21	1.06938e-18	34.6141	EMP3
6	0.108576	2.28379	9.43893	4.62634e-21	1.34071e-18	34.3738	RPL10A
6	-0.165323	0.552802	-9.37532	8.42659e-21	2.36325e-18	33.7806	ZFP36
6	-0.161521	0.826668	-9.29464	1.7927e-20	4.87054e-18	33.034	SUB1
6	-0.213441	0.550905	-9.25351	2.62779e-20	6.92304e-18	32.6559	KLRB1
6	-0.303967	2.64452	-9.15049	6.79958e-20	1.73869e-17	31.716	GNLY
6	-0.106847	0.252665	-9.12165	8.85672e-20	2.23189e-17	31.4547	S1PR4
6	-0.161923	1.36442	-9.08327	1.25744e-19	3.12348e-17	31.1082	CORO1A
6	0.114038	2.06343	8.95864	3.88642e-19	9.5179e-17	29.9931	RPS10
6	-0.114886	0.310258	-8.90616	6.22245e-19	1.50272e-16	29.5281	GIMAP4
6	0.110827	2.14441	8.84029	1.11918e-18	2.66581e-16	28.9482	RPSA
6	-0.140548	1.98394	-8.80014	1.59735e-18	3.75335e-16	28.5968	GZMH
6	-0.1378	0.478134	-8.76226	2.23117e-18	5.17275e-16	28.2668	S100A11
6	-0.12551	0.401328	-8.7501	2.48305e-18	5.68095e-16	28.1612	CLEC2D
6	-0.181169	1.55293	-8.69341	4.08145e-18	9.09849e-16	27.6705	ACTG1
6	0.106998	2.08984	8.69124	4.1595e-18	9.15511e-16	27.6518	RPS21
6	-0.113343	2.68944	-8.32488	9.56924e-17	1.8908e-14	24.5574	CCL5
6	0.179547	0.717208	8.13397	4.65865e-16	8.9016e-14	22.9969	CMC1
6	-0.153835	1.03228	-8.12094	5.1835e-16	9.79682e-14	22.8917	ANXA1
6	0.118813	0.394934	8.06323	8.30005e-16	1.55184e-13	22.4278	S100A9
6	-0.141244	0.965584	-7.99267	1.46936e-15	2.71711e-13	21.8651	CLIC1
6	-0.119175	0.451268	-7.9914	1.4845e-15	2.71711e-13	21.855	PLEK
6	-0.143726	1.02024	-7.97626	1.67709e-15	3.03763e-13	21.7348	ITGB2
6	-0.141666	1.00493	-7.95604	1.97285e-15	3.53648e-13	21.5748	SRGN
6	-0.165965	1.28584	-7.8666	4.02913e-15	7.00585e-13	20.8716	FGFBP2
6	-0.115767	2.21844	-7.85533	4.40578e-15	7.58493e-13	20.7836	PFN1
6	-0.132953	1.01596	-7.78753	7.52545e-15	1.27041e-12	20.2565	MYL12B
6	0.114443	1.71518	7.73329	1.15121e-14	1.9064e-12	19.8381	RPLP0
6	-0.160625	1.51905	-7.66758	1.91927e-14	3.14832e-12	19.3352	JUNB
6	-0.146528	0.802945	-7.65873	2.05545e-14	3.27892e-12	19.2677	ID2
6	-0.137544	1.21079	-7.65509	2.11411e-14	3.34183e-12	19.24	PTPRC
6	0.108623	2.36484	7.60869	3.02393e-14	4.65311e-12	18.8879	MT-ND2
6	-0.115415	0.494298	-7.56965	4.07975e-14	6.22269e-12	18.5934	SRSF3
6	-0.118079	1.82101	-7.47002	8.7033e-14	1.3046e-11	17.8484	S100A6
6	-0.129265	0.759014	-7.42483	1.22328e-13	1.78743e-11	17.5138	HLA-DPB1
6	0.12033	1.35876	7.37591	1.76462e-13	2.55693e-11	17.1537	EEF1B2
6	-0.111809	0.471392	-7.24571	4.62633e-13	6.64815e-11	16.2069	UCP2
6	0.124957	1.05138	7.21454	5.81273e-13	8.28457e-11	15.9827	SLC25A6
6	-0.114864	1.81006	-7.2099	6.01322e-13	8.50064e-11	15.9494	SH3BGRL3
6	-0.131123	0.865002	-7.13194	1.05965e-12	1.4859e-10	15.3933	CD2
6	-0.111877	0.57736	-7.08401	1.49683e-12	1.97173e-10	15.0543	MYO1F
6	-0.113679	1.36821	-7.01457	2.45902e-12	3.12098e-10	14.5673	H3F3A
6	-0.118052	0.626596	-6.94871	3.92107e-12	4.73469e-10	14.1097	LIMD2
6	0.118178	0.56676	6.87124	6.75189e-12	7.77495e-10	13.5769	CD7
6	-0.102263	0.493496	-6.80062	1.10251e-11	1.24483e-09	13.0964	ARPC5
6	-0.110253	2.39866	-6.7468	1.59686e-11	1.76855e-09	12.7335	CD52
6	-0.102036	0.513183	-6.67924	2.53221e-11	2.73478e-09	12.282	TMBIM6
6	-0.117744	2.90047	-6.64694	3.15175e-11	3.36212e-09	12.0678	ACTB
6	-0.155488	1.92755	-6.50116	8.35878e-11	8.60015e-09	11.1135	RPS26
6	-0.103642	0.615453	-6.49334	8.80231e-11	8.98614e-09	11.0629	ARL6IP5
6	-0.107462	0.655238	-6.16578	7.29048e-10	6.85227e-08	8.99788	SRSF7
6	-0.102537	0.619719	-6.12443	9.45012e-10	8.64835e-08	8.74478	FUS
6	-0.132784	1.04408	-6.05975	1.41351e-09	1.2656e-07	8.35219	GZMB
6	-0.108317	0.703884	-5.91982	3.33108e-09	2.7981e-07	7.51703	CD8A
6	-0.103075	1.08554	-5.84888	5.10744e-09	4.1694e-07	7.10099	HMGB1
6	0.105556	0.579068	5.60797	2.10264e-08	1.57589e-06	5.72548	TRGC2
6	0.105893	0.924253	5.44179	5.40187e-08	3.7722e-06	4.81013	TSC22D3
6	-0.10179	0.785139	-5.41818	6.16337e-08	4.26967e-06	4.68232	ZFP36L2
6	0.120712	0.928536	5.2003	2.02982e-07	1.26504e-05	3.52875	JUN
7	0.25516	2.48625	23.9028	2.69841e-121	4.69199e-117	264.186	MT-CO3
7	0.164754	2.3815	19.5559	6.87445e-83	5.97665e-79	175.928	RPS21
7	0.176312	2.11325	16.8418	2.21298e-62	9.61981e-59	128.843	RPL36A
7	-0.217923	0.697975	-16.7742	6.60856e-62	2.29819e-58	127.752	GIMAP7
7	0.18043	2.5494	16.7098	1.86946e-61	5.4177e-58	126.716	MT-CO1
7	-0.200811	0.58117	-15.7862	3.69629e-55	9.18159e-52	112.271	S100A11
7	0.119979	2.56972	15.3523	2.58034e-52	5.60837e-49	105.749	RPL8
7	0.18338	2.16758	15.2125	2.05352e-51	3.96741e-48	103.683	MT-ND2
7	0.157707	2.26286	14.8157	6.72276e-49	1.16895e-45	97.9164	MT-CO2
7	0.280347	1.24578	14.7423	1.93312e-48	3.05573e-45	96.8648	JUN
7	-0.160359	0.411815	-14.344	5.45925e-46	7.91045e-43	91.247	GIMAP4
7	-0.101496	3.92115	-13.6318	9.1806e-42	1.22794e-38	81.5646	TMSB4X
7	0.160583	1.88606	13.5735	1.99671e-41	2.31459e-38	80.7917	MT-ATP6
7	-0.21154	1.67102	-13.1931	2.92602e-39	3.17986e-36	75.8311	IL32
7	0.157037	0.58987	13.1635	4.2861e-39	4.38393e-36	75.4515	SMDT1
7	0.10054	2.5551	12.8768	1.67044e-37	1.61365e-34	71.8093	RPL27
7	0.18875	1.33324	12.7177	1.2345e-36	1.12976e-33	69.8209	TXNIP
7	-0.161007	1.1915	-12.4345	4.09608e-35	3.56113e-32	66.3402	SRSF5
7	-0.158502	0.95909	-12.0578	3.84995e-33	3.18776e-30	61.8262	PTPRC
7	0.141647	0.578847	11.7537	1.36794e-31	1.08117e-28	58.2799	SNHG8
7	-0.115995	0.332562	-11.3485	1.39426e-29	9.32441e-27	53.689	S1PR4
7	0.134059	1.64194	10.7683	8.00675e-27	4.97219e-24	47.3858	MT-ND1
7	0.145282	1.02343	10.5776	6.02697e-26	3.38055e-23	45.3843	MT-ND5
7	-0.12432	0.616152	-10.1317	5.91989e-24	3.11924e-21	40.8381	CALM2
7	-0.107605	0.459302	-9.86222	8.63877e-23	3.95292e-20	38.1832	TRMT112
7	-0.103157	0.310725	-9.791	1.73442e-22	7.53952e-20	37.4932	RGCC
7	-0.130862	1.54818	-9.20997	4.27162e-20	1.5474e-17	32.045	TRAC
7	0.105292	2.03703	8.91925	5.95384e-19	2.11276e-16	29.441	MT-CYB
7	0.143835	1.20962	8.85503	1.05403e-18	3.66548e-16	28.8768	DUSP1
7	-0.135862	0.890215	-8.61354	8.71434e-18	2.85896e-15	26.7908	ANXA1
7	-0.108487	1.46777	-8.57863	1.17727e-17	3.79082e-15	26.4938	DDX5
7	0.131419	1.03737	8.53293	1.7422e-17	5.40953e-15	26.107	CD69
7	-0.11205	1.10384	-8.50684	2.17718e-17	6.64155e-15	25.887	HSPA8
7	-0.122076	2.30999	-8.41088	4.91417e-17	1.40078e-14	25.0838	LTB
7	0.166415	1.78328	7.10759	1.30172e-12	2.28629e-10	15.0596	RPS26
7	-0.101344	1.36026	-6.75888	1.50654e-11	2.18298e-09	12.6586	ACTG1
8	-0.398159	1.86655	-25.1598	6.67551e-133	1.16074e-128	290.897	HLA-DRB1
8	0.357115	1.48751	21.3776	8.66295e-98	7.53157e-94	210.183	TXNIP
8	0.186184	2.83271	18.5192	1.64884e-74	9.55669e-71	156.705	MT-CO3
8	-0.236633	1.31761	-16.0896	4.61467e-57	2.006e-53	116.659	CD79B
8	-0.236247	1.8124	-15.8351	2.3087e-55	8.02875e-52	112.761	HLA-DPB1
8	0.23147	1.41978	13.7078	3.89865e-42	9.68425e-39	82.4373	TSC22D3
8	-0.188397	1.70261	-13.5063	5.64895e-41	1.2278e-37	79.7777	CD79A
8	0.214869	0.629653	12.1774	1.02e-33	1.77358e-30	63.1658	HLA-DRB5
8	0.124802	0.185731	11.9568	1.39614e-32	2.20691e-29	60.5665	RP11-386I14.4
8	0.113088	2.379	11.8925	2.96901e-32	3.97116e-29	59.8171	RPS21
8	0.101722	2.69991	11.7715	1.21538e-31	1.50951e-28	58.4173	RPL8
8	-0.168332	1.12146	-11.4054	7.94232e-30	9.20673e-27	54.2674	SRSF5
8	-0.161819	1.46348	-11.341	1.63526e-29	1.77712e-26	53.5506	H3F3A
8	-0.148717	1.85893	-11.2239	6.02523e-29	6.16275e-26	52.2563	CD37
8	-0.166553	0.643776	-11.1239	1.81626e-28	1.75451e-25	51.1613	PLAC8
8	-0.124467	2.88395	-11.0889	2.66739e-28	2.44109e-25	50.78	HLA-DRA
8	0.106322	2.75024	10.7762	7.82536e-27	6.18488e-24	47.4282	MT-CO2
8	-0.106549	0.219411	-10.7491	1.04458e-26	7.89702e-24	47.1418	CD83
8	-0.159008	0.364626	-10.5743	6.61083e-26	4.78955e-23	45.3122	RGS2
8	-0.150258	3.38885	-10.3242	8.8139e-25	6.13024e-22	42.7447	IGKC
8	-0.161284	1.27341	-10.2775	1.41911e-24	9.49057e-22	42.2727	MS4A1
8	-0.123451	0.326298	-10.2485	1.90627e-24	1.22764e-21	41.9803	HERPUD1
8	0.137255	0.560372	10.232	2.25424e-24	1.39989e-21	41.8142	SMDT1
8	-0.14696	0.649276	-10.1405	5.68463e-24	3.40842e-21	40.8977	CALM2
8	-0.122124	0.404113	-9.94566	3.97017e-23	2.30111e-20	38.9725	HVCN1
8	-0.141188	1.33818	-9.86821	8.51096e-23	4.77382e-20	38.2174	HLA-E
8	0.124431	1.79993	9.69624	4.53382e-22	2.46357e-19	36.5613	RPL36A
8	-0.146154	1.77408	-9.65093	7.01277e-22	3.69509e-19	36.1296	HLA-DPA1
8	-0.256092	1.6745	-9.60779	1.06031e-21	4.98287e-19	35.7205	RPS26
8	-0.138094	0.654008	-9.4858	3.38076e-21	1.46962e-18	34.5731	PTPRC
8	-0.100283	0.318893	-9.09295	1.28584e-19	5.1996e-17	30.9748	SWAP70
8	-0.112274	0.443618	-9.02959	2.28095e-19	9.01388e-17	30.4083	SNX2
8	-0.16821	0.676862	-8.89829	7.38994e-19	2.85547e-16	29.2467	TCL1A
8	0.109847	0.468149	8.56634	1.34178e-17	4.76141e-15	26.3838	SNHG8
8	-0.101042	0.330364	-8.51927	2.00691e-17	6.84238e-15	25.9865	CLEC2D
8	-0.122464	0.651084	-8.43823	3.99397e-17	1.31032e-14	25.3074	SARAF
8	-0.117806	0.280183	-8.39677	5.66548e-17	1.79111e-14	24.9625	IGHA1
8	-0.104561	0.428472	-8.28628	1.42724e-16	4.35383e-14	24.0511	IFI16
8	0.166358	1.35373	8.28197	1.47926e-16	4.43472e-14	24.0158	JUN
8	-0.117992	0.688254	-8.13511	4.95733e-16	1.43663e-13	22.8235	BANK1
8	-0.108912	1.51681	-7.92696	2.65668e-15	7.45069e-13	21.1694	CYBA
8	-0.118251	1.01813	-7.86368	4.3897e-15	1.21156e-12	20.6748	CORO1A
8	-0.117443	1.5349	-7.80515	6.96124e-15	1.89128e-12	20.2208	HLA-DQB1
8	-0.121751	0.909118	-7.57877	4.01642e-14	1.02702e-11	18.4962	HLA-DQA1
8	-0.110222	0.586358	-7.55124	4.95391e-14	1.24839e-11	18.2899	SUB1
8	-0.124001	0.283774	-7.52025	6.26791e-14	1.53502e-11	18.0585	IGLC2
8	-0.103023	0.586587	-7.45767	1.00522e-13	2.362e-11	17.5941	HLA-DMB
8	-0.110223	0.854841	-7.3984	1.56688e-13	3.63265e-11	17.1578	LIMD2
8	-0.105371	0.614644	-7.13754	1.06213e-12	2.17275e-10	15.2781	SELL
8	-0.106918	0.610731	-7.13377	1.09138e-12	2.20663e-10	15.2514	EMP3
8	-0.106903	1.9037	-6.55499	6.02729e-11	9.61492e-09	11.32	LTB
8	-0.113711	0.944735	-5.85838	4.9215e-09	5.45064e-07	7.02334	IGHD
8	-0.105989	1.74927	-5.30502	1.16686e-07	9.34996e-06	3.95016	JUNB
8	-0.108566	1.30975	-5.0657	4.19028e-07	2.84612e-05	2.71456	IGHM
9	0.179796	2.82683	15.805	7.69843e-55	1.3386e-50	111.544	MT-CO3
9	-0.118928	0.102014	-13.9409	2.66794e-43	2.31951e-39	85.0858	IGLC2
9	-0.219901	0.588755	-13.2493	2.36375e-39	1.37003e-35	76.0431	GIMAP7
9	0.187694	1.89444	13.0376	3.50657e-38	1.52431e-34	73.3609	RPL36A
9	0.147054	2.23549	12.6204	6.34894e-36	2.20791e-32	68.1921	RPS21
9	-0.115236	0.128151	-12.2472	5.82566e-34	1.68828e-30	63.7007	IGHA1
9	0.153033	0.237629	12.1597	1.64913e-33	4.09643e-30	62.6668	PMAIP1
9	-0.193255	0.489668	-12.1351	2.20752e-33	4.79804e-30	62.3771	S100A11
9	-0.183966	2.06305	-11.851	6.14867e-32	1.18792e-28	59.0721	IL32
9	0.233843	0.884519	11.0313	6.01398e-28	1.04571e-24	49.9507	DUSP2
9	0.240521	1.48038	10.9841	1.00209e-27	1.45203e-24	49.4441	DUSP1
9	0.215816	0.993701	10.7945	7.62263e-27	1.01956e-23	47.4314	CD69
9	-0.145577	0.373834	-10.0339	1.8775e-23	2.1764e-20	39.6908	GIMAP4
9	-0.130086	0.26256	-9.92073	5.73418e-23	6.07514e-20	38.585	IGKC
9	-0.12403	2.29315	-9.91714	5.93958e-23	6.07514e-20	38.5501	HLA-C
9	0.154987	1.71933	9.51817	2.75974e-21	2.28506e-18	34.7501	H3F3B
9	0.119663	2.57773	9.40802	7.75903e-21	6.13245e-18	33.7273	MT-ND2
9	0.169297	1.20371	9.37421	1.06324e-20	8.03811e-18	33.4157	MT-ND5
9	0.186015	1.02185	9.317	1.80737e-20	1.30944e-17	32.8909	TSC22D3
9	-0.180261	1.29703	-9.23408	3.87886e-20	2.59406e-17	32.1357	TRAC
9	-0.114338	0.290474	-9.01867	2.73653e-19	1.64078e-16	30.2042	S1PR4
9	0.132095	0.469099	8.71572	3.96781e-18	2.22556e-15	27.5623	SNHG8
9	-0.213425	1.78601	-8.52736	2.00317e-17	1.08847e-14	25.9638	LTB
9	0.113847	2.20477	8.26291	1.83877e-16	8.88126e-14	23.7767	MT-ATP6
9	-0.149679	0.724959	-8.18062	3.61645e-16	1.65481e-13	23.1097	CTSW
9	0.117184	0.445928	7.90948	3.21007e-15	1.36138e-12	20.9582	SMDT1
9	0.157766	1.36488	7.90609	3.29764e-15	1.36522e-12	20.9317	ZFP36L2
9	-0.130554	0.931288	-7.76633	9.88517e-15	3.99729e-12	19.8507	EMP3
9	-0.117903	1.63971	-7.43443	1.24483e-13	4.70547e-11	17.3588	HLA-E
9	-0.100544	0.331383	-7.10646	1.37288e-12	4.50407e-10	15.0009	PRF1
9	-0.216862	0.710092	-7.07749	1.68894e-12	5.43839e-10	14.7975	GNLY
9	-0.117083	0.70568	-6.79038	1.26011e-11	3.53399e-09	12.8269	CD2
9	-0.120088	0.976797	-6.7504	1.6567e-11	4.43181e-09	12.5588	HSPA8
9	-0.107591	1.99531	-6.68971	2.50254e-11	6.2163e-09	12.1548	CD52
9	0.177885	1.41769	6.63839	3.53731e-11	8.5426e-09	11.816	JUN
9	-0.10515	0.603857	-6.56722	5.69213e-11	1.31966e-08	11.3504	CALM2
9	0.102657	1.56959	6.52994	7.28913e-11	1.64602e-08	11.1085	TOMM7
9	-0.105087	1.11826	-6.14807	8.50496e-10	1.66162e-07	8.7082	SRSF5
9	-0.100459	1.22258	-5.90487	3.78229e-09	6.57665e-07	7.25372	CORO1A
9	-0.109744	1.0064	-5.81626	6.42392e-09	1.08446e-06	6.73815	ANXA1
9	-0.123865	1.87394	-5.49071	4.21773e-08	6.26819e-06	4.90999	CCL5
9	-0.103519	1.35262	-5.29965	1.21429e-07	1.62416e-05	3.88543	ACTG1
9	0.114692	1.02974	5.24914	1.59663e-07	2.08738e-05	3.62057	NFKBIA
9	-0.105356	0.546758	-5.12553	3.08826e-07	3.83562e-05	2.98292	TRBC1
9	0.102334	1.83848	4.43822	9.28217e-06	0.000813147	-0.288082	FOS
10	0.225668	3.24102	18.9881	3.85863e-77	6.70939e-73	162.79	MT-CO3
10	0.172596	2.96262	14.0336	9.72451e-44	8.45449e-40	86.1445	MT-ND2
10	0.160924	2.69642	12.6563	4.80037e-36	2.78229e-32	68.5237	MT-ATP6
10	-0.226532	0.623904	-12.4907	3.61211e-35	1.57018e-31	66.5176	GIMAP7
10	-0.129257	3.803	-12.239	7.39669e-34	2.57227e-30	63.5169	TMSB4X
10	-0.192087	0.354897	-11.9674	1.80718e-32	5.23721e-29	60.3417	S100A11
10	0.15118	2.3047	11.7329	2.70546e-31	6.72035e-28	57.6539	RPS21
10	0.21532	1.38484	11.5363	2.5187e-30	5.47439e-27	55.4384	TXNIP
10	0.186	0.544021	11.1253	2.38579e-28	4.60934e-25	50.9211	SNHG8
10	0.144658	2.506	10.7073	2.08645e-26	3.62792e-23	46.4856	RPL10A
10	0.332691	1.80842	10.6795	2.79408e-26	4.41667e-23	46.196	RPS26
10	-0.185094	2.21343	-10.6601	3.42068e-26	4.95657e-23	45.9953	ACTB
10	0.127276	2.40631	10.3248	1.08566e-24	1.45212e-21	42.5676	RPL8
10	-0.226681	1.34907	-10.0625	1.51099e-23	1.87665e-20	39.9585	IL32
10	0.126988	3.02353	10.002	2.74818e-23	3.18569e-20	39.366	MT-CO2
10	-0.2016	1.24181	-9.89742	7.6659e-23	8.33092e-20	38.35	TRAC
10	0.257911	1.16721	9.84778	1.2433e-22	1.22204e-19	37.8711	JUN
10	-0.203161	1.85919	-9.846	1.26505e-22	1.22204e-19	37.8539	LTB
10	0.120527	3.34643	9.67762	6.41174e-22	5.86775e-19	36.2471	RPS6
10	0.142433	2.03908	9.51153	3.09831e-21	2.69367e-18	34.688	RPL36A
10	-0.136182	0.282186	-9.43594	6.29261e-21	5.21028e-18	33.9869	IGKC
10	-0.138405	0.38108	-9.20517	5.29584e-20	4.18564e-17	31.88	DAZAP2
10	-0.18696	0.68757	-8.96027	4.81089e-19	3.63703e-16	29.6988	ANXA1
10	-0.120817	0.306729	-8.73261	3.55874e-18	2.57831e-15	27.7219	GIMAP4
10	-0.145205	0.54605	-8.64151	7.81896e-18	5.43824e-15	26.9446	CALM2
10	0.120934	4.13695	8.29444	1.46126e-16	9.41052e-14	24.0553	RPS27
10	0.132726	3.21867	8.17067	4.03944e-16	2.50849e-13	23.0526	MT-CO1
10	-0.145368	1.1061	-7.94402	2.50507e-15	1.50201e-12	21.2543	ACTG1
10	-0.147691	0.795947	-7.90829	3.32536e-15	1.92738e-12	20.9753	EMP3
10	0.125442	0.504153	7.65735	2.3502e-14	1.31824e-11	19.0501	SMDT1
10	-0.104509	0.281843	-7.57244	4.49385e-14	2.44184e-11	18.4124	RGCC
10	0.128714	3.45199	7.47855	9.13053e-14	4.81096e-11	17.7153	RPL21
10	0.111307	2.34054	7.39956	1.64711e-13	8.4235e-11	17.1353	MT-ND1
10	0.111956	2.31553	7.29981	3.44047e-13	1.53392e-10	16.4115	RPS5
10	-0.124436	1.99843	-7.28925	3.71734e-13	1.61593e-10	16.3354	CD52
10	0.136397	1.46719	7.26788	4.34651e-13	1.79946e-10	16.1818	MT-ND5
10	-0.132406	0.876819	-6.96327	3.85234e-12	1.52238e-09	14.0402	PTPRC
10	-0.111882	1.21085	-6.52915	7.41757e-11	2.43352e-08	11.1429	SRSF5
10	-0.108636	1.43703	-6.41127	1.60566e-10	4.98557e-08	10.3877	HLA-E
10	-0.106529	1.06266	-6.21798	5.53651e-10	1.55272e-07	9.17856	CORO1A
10	-0.100146	1.17508	-6.00075	2.13302e-09	5.29843e-07	7.86305	H3F3A
10	-0.115881	1.3098	-5.90036	3.91842e-09	9.20722e-07	7.27066	S100A6
10	0.100165	0.587886	5.72287	1.1218e-08	2.29481e-06	6.24731	TRA2B
10	-0.101768	1.02043	-5.53545	3.29747e-08	6.09962e-06	5.20006	CYBA
10	-0.115554	0.877963	-5.52903	3.4195e-08	6.12972e-06	5.1648	IL7R
10	0.111761	1.1176	5.52521	3.49406e-08	6.19947e-06	5.14387	TSC22D3
10	0.115482	0.862814	5.41119	6.61632e-08	1.15044e-05	4.52476	CD69
10	-0.100072	1.01988	-5.20471	2.03761e-07	3.16339e-05	3.43596	VIM
10	0.106016	1.18852	4.65102	3.40655e-06	0.000374893	0.722853	DUSP1
11	0.682189	0.579244	29.9133	4.57668e-176	7.95793e-172	390.507	HLA-DRB5
11	-0.424988	0.550658	-22.9754	3.15534e-109	2.74326e-105	236.79	TMEM176B
11	0.312485	2.83697	21.9435	2.2954e-100	1.33041e-96	216.42	MT-CO3
11	0.261629	2.93278	21.1693	6.3759e-94	2.7716e-90	201.611	MT-CO2
11	0.278683	3.34151	20.0797	3.69102e-85	1.28359e-81	181.477	MT-CO1
11	0.211854	2.49604	20.0633	4.97212e-85	1.44092e-81	181.179	RPL8
11	0.290326	2.45332	19.9173	6.94714e-84	1.72567e-80	178.548	MT-ND2
11	0.175605	2.81355	15.6955	8.90022e-54	1.93446e-50	109.424	RPS29
11	-0.227113	0.362377	-14.9774	2.89923e-49	5.60132e-46	99.0738	CX3CR1
11	-0.279729	2.11419	-14.8107	3.04294e-48	5.29106e-45	96.7327	FCGR3A
11	-0.311025	1.72028	-14.5415	1.29144e-46	2.04141e-43	93.0009	CFD
11	-0.155318	0.181099	-13.6503	2.04693e-41	2.966e-38	81.0839	IGHA1
11	0.140816	2.91574	13.2736	2.63604e-39	3.52581e-36	76.2509	RPL13
11	0.112375	3.4488	12.553	2.03682e-35	2.52974e-32	67.3491	RPS27
11	-0.146735	0.194007	-12.3608	2.05497e-34	2.38212e-31	65.0517	TMEM176A
11	-0.205898	0.601918	-11.9561	2.39889e-32	2.60699e-29	60.3222	OAS1
11	0.107984	3.23286	11.9302	3.23738e-32	3.31126e-29	60.0244	RPL41
11	0.307566	1.64753	11.8915	5.06485e-32	4.89265e-29	59.5798	IFITM3
11	-0.126703	0.13528	-11.7198	3.61856e-31	3.31155e-28	57.6268	IGLC2
11	0.127272	2.54183	11.6766	5.90812e-31	5.13652e-28	57.1399	RPS6
11	-0.251393	2.27629	-11.6202	1.11855e-30	9.26162e-28	56.5061	CD52
11	-0.147089	2.4379	-11.5817	1.72568e-30	1.36391e-27	56.0755	S100A11
11	0.123306	2.78274	11.4831	5.2115e-30	3.9399e-27	54.9782	RPL39
11	-0.180127	0.317074	-11.4441	8.04967e-30	5.83199e-27	54.5465	IGKC
11	-0.158283	2.32638	-11.374	1.75314e-29	1.21934e-26	53.7738	PSAP
11	0.128098	2.83634	11.3527	2.21917e-29	1.48411e-26	53.5398	RPS18
11	0.104519	3.33932	11.2959	4.15035e-29	2.67282e-26	52.9184	RPL10
11	-0.200911	1.72154	-11.0733	4.6968e-28	2.91671e-25	50.5105	EMP3
11	-0.143838	0.161111	-10.9333	2.11231e-27	1.26651e-24	49.0187	HBB
11	-0.144105	0.252163	-10.8599	4.61181e-27	2.67301e-24	48.2441	GIMAP7
11	-0.146502	0.275793	-10.6538	4.02658e-26	2.18794e-23	46.095	C3AR1
11	0.196785	1.20425	10.5439	1.25985e-25	6.63824e-23	44.9639	MT-ND5
11	0.157667	2.39046	10.4791	2.45307e-25	1.22238e-22	44.3033	MT-ND3
11	0.101156	2.95019	10.4789	2.46052e-25	1.22238e-22	44.3003	RPL34
11	0.100565	3.54249	10.4575	3.06147e-25	1.47869e-22	44.0836	RPS19
11	0.102699	2.95009	10.4294	4.08368e-25	1.91911e-22	43.798	RPL13A
11	-0.181217	0.7275	-10.4206	4.46635e-25	2.04371e-22	43.7092	DYNLL1
11	0.124194	2.36755	10.3639	7.95802e-25	3.54805e-22	43.1367	RPL23A
11	-0.152773	0.415911	-10.2662	2.1383e-24	9.06846e-22	42.1571	SLC16A3
11	0.148819	2.13154	10.0982	1.14646e-23	4.63598e-21	40.4932	MT-ND1
11	-0.119763	0.135772	-10.077	1.41487e-23	5.59131e-21	40.2848	HBA2
11	0.109921	2.60256	9.67205	7.22823e-22	2.73227e-19	36.3894	RPS9
11	0.149708	0.434757	9.63829	9.96661e-22	3.68722e-19	36.0714	SNHG8
11	0.113538	2.60743	9.61614	1.22976e-21	4.4548e-19	35.8634	RPS28
11	0.126125	2.20736	9.56815	1.93595e-21	6.86987e-19	35.4143	RPS16
11	0.111771	2.41209	9.55873	2.11586e-21	7.35812e-19	35.3264	RPL12
11	-0.146231	2.67594	-9.35325	1.43947e-20	4.81336e-18	33.4293	CST3
11	-0.188155	1.42072	-9.19206	6.30415e-20	2.06824e-17	31.9686	S100A10
11	0.14084	1.67541	9.08847	1.60819e-19	5.08423e-17	31.0427	RPL36A
11	-0.143151	0.468621	-9.08174	1.70843e-19	5.30468e-17	30.9829	S1PR4
11	0.157151	2.8011	9.04101	2.4617e-19	7.50949e-17	30.6218	SAT1
11	0.13154	0.364573	8.91016	7.87659e-19	2.36135e-16	29.4724	IER5
11	0.101699	2.41069	8.82573	1.65432e-18	4.87546e-16	28.7393	RPS3A
11	-0.142124	0.592397	-8.74904	3.22736e-18	9.19956e-16	28.0792	CYTIP
11	-0.179032	0.366423	-8.74699	3.28539e-18	9.21392e-16	28.0616	VMO1
11	0.181788	2.31092	8.5674	1.53758e-17	4.17741e-15	26.5377	FOS
11	-0.141722	0.417229	-8.50568	2.59522e-17	6.83722e-15	26.021	TPPP3
11	0.102625	2.35253	8.41917	5.37363e-17	1.39458e-14	25.3028	RPL37
11	-0.105993	0.227734	-8.40157	6.22565e-17	1.56886e-14	25.1576	FPR1
11	0.132606	0.54148	8.34751	9.76767e-17	2.39212e-14	24.7132	CDKN2D
11	-0.158732	0.776927	-8.07204	9.29123e-16	2.21309e-13	22.4921	MNDA
11	0.114595	2.34617	7.96222	2.23631e-15	4.92216e-13	21.6266	MT-ND4
11	0.136827	2.14482	7.9402	2.66321e-15	5.71702e-13	21.4545	MT-CYB
11	0.159737	0.892991	7.93559	2.7624e-15	5.85763e-13	21.4185	HLA-DQB1
11	0.124765	0.492798	7.89977	3.66634e-15	7.58932e-13	21.1396	C20orf27
11	0.105128	2.12411	7.70268	1.70416e-14	3.32943e-12	19.6269	RPL31
11	0.169215	1.4611	7.69021	1.87585e-14	3.62414e-12	19.5324	RPS26
11	-0.128694	0.784497	-7.61966	3.22007e-14	6.08594e-12	19.0007	HSBP1
11	-0.121046	0.522126	-7.61611	3.30841e-14	6.18566e-12	18.9741	COX17
11	-0.141334	0.586649	-7.60021	3.73423e-14	6.90753e-12	18.855	TNFSF10
11	-0.11152	0.369383	-7.59416	3.91015e-14	7.08263e-12	18.8097	GIMAP4
11	0.106308	0.288184	7.59415	3.91035e-14	7.08263e-12	18.8097	HMGN1
11	0.103842	2.04401	7.56292	4.95594e-14	8.88391e-12	18.5766	RPL38
11	-0.132607	1.68413	-7.48488	8.92298e-14	1.58319e-11	17.9983	SRGN
11	-0.120721	0.974122	-7.41591	1.49337e-13	2.6229e-11	17.492	RAC1
11	-0.118303	0.466867	-7.38686	1.85263e-13	3.22136e-11	17.2801	CTSH
11	0.11417	1.68008	7.35438	2.35542e-13	4.0153e-11	17.0441	RPL5
11	-0.135338	0.833411	-7.32731	2.87508e-13	4.85358e-11	16.8482	LGALS3
11	-0.132892	1.23424	-7.30528	3.37954e-13	5.65034e-11	16.6894	ITGB2
11	-0.116132	1.83943	-7.29531	3.63576e-13	6.02081e-11	16.6176	SERPINA1
11	-0.131674	1.04114	-7.22285	6.16438e-13	9.92466e-11	16.099	CFP
11	-0.140058	1.10419	-7.20927	6.80226e-13	1.08512e-10	16.0023	TUBA1A
11	0.142959	2.04797	7.19998	7.27493e-13	1.14997e-10	15.9363	NEAT1
11	0.126309	1.16528	7.19449	7.56959e-13	1.18577e-10	15.8973	TOMM7
11	-0.161319	0.981032	-7.14443	1.08561e-12	1.65584e-10	15.5433	ANXA1
11	-0.11521	1.72438	-7.09269	1.57195e-12	2.33616e-10	15.1799	H3F3B
11	-0.212337	0.497795	-7.0902	1.60001e-12	2.35771e-10	15.1625	LYPD2
11	0.10379	2.29544	7.03386	2.3872e-12	3.48813e-10	14.7699	MT-ATP6
11	0.142616	1.9415	6.96476	3.88372e-12	5.53526e-10	14.2925	LGALS1
11	-0.146643	1.4922	-6.94419	4.48522e-12	6.34057e-10	14.1513	TIMP1
11	-0.106434	0.470587	-6.90864	5.74726e-12	8.05914e-10	13.9082	RNF149
11	-0.108969	0.574565	-6.84552	8.89917e-12	1.22809e-09	13.4795	SDCBP
11	-0.107932	1.48885	-6.79333	1.27383e-11	1.73042e-09	13.1281	GMFG
11	-0.120182	1.17118	-6.76093	1.5895e-11	2.1425e-09	12.9111	LSP1
11	-0.115813	1.04157	-6.73051	1.95499e-11	2.61488e-09	12.7084	C1orf162
11	-0.115899	0.800745	-6.72407	2.04233e-11	2.71084e-09	12.6656	LILRB2
11	-0.182635	1.79486	-6.70374	2.34386e-11	3.0875e-09	12.5307	S100A9
11	0.136866	1.25416	6.67037	2.93576e-11	3.80947e-09	12.3102	ZFP36
11	-0.112639	0.82199	-6.46735	1.1294e-10	1.40272e-08	10.9919	POU2F2
11	-0.134112	1.94398	-6.41817	1.55614e-10	1.91902e-08	10.6785	HLA-DRB1
11	-0.100139	0.490097	-6.41253	1.6142e-10	1.9766e-08	10.6427	CD86
11	0.103709	1.51251	6.25763	4.36036e-10	5.19302e-08	9.67182	RPS21
11	-0.102012	0.643198	-6.20137	6.22074e-10	7.16333e-08	9.32492	RAP1B
11	0.106177	0.615713	6.18515	6.88784e-10	7.87933e-08	9.2255	NINJ1
11	-0.103916	0.504855	-6.17266	7.449e-10	8.35633e-08	9.14907	DUSP6
11	-0.121506	1.61911	-6.12364	1.01135e-09	1.11299e-07	8.85072	VIM
11	0.102033	5.22319	6.01406	1.98706e-09	2.13278e-07	8.19219	MALAT1
11	0.108884	0.914134	5.86437	4.90822e-09	5.11043e-07	7.31143	RPL17
11	0.102816	0.639443	5.70433	1.26067e-08	1.20443e-06	6.39386	HES4
11	0.115991	2.0214	5.66824	1.55432e-08	1.46089e-06	6.19036	JUNB
11	-0.103258	1.29228	-5.64653	1.76182e-08	1.62087e-06	6.06862	CSTB
11	0.117391	0.409358	5.63545	1.87797e-08	1.70964e-06	6.0066	JUN
11	-0.16227	0.892924	-5.57646	2.63244e-08	2.34733e-06	5.67865	S100A8
11	0.100594	0.677701	5.51524	3.72449e-08	3.21464e-06	5.34187	LTA4H
11	0.101149	1.10385	5.51465	3.73684e-08	3.21464e-06	5.33866	EEF1B2
11	0.100588	1.19309	5.29935	1.23085e-07	9.90835e-06	4.18349	RPLP0
11	0.101147	0.702409	5.04617	4.72701e-07	3.41051e-05	2.88307	GPX1
11	0.10004	1.11791	4.74572	2.15717e-06	0.00013254	1.42131	KLF6
11	0.112219	1.09696	4.55005	5.53754e-06	0.000304291	0.516983	NFKBIA
12	-0.355115	1.92195	-17.5474	3.38796e-66	5.89098e-62	137.634	HLA-DRB1
12	0.362386	1.43555	16.2954	1.19969e-57	1.04301e-53	118.012	TXNIP
12	0.291866	1.3992	13.7046	1.05361e-41	6.10675e-38	81.4526	TSC22D3
12	0.170222	2.83976	13.0624	3.95872e-38	1.72085e-34	73.2642	MT-CO3
12	0.289142	0.624138	12.8526	5.39445e-37	1.87597e-33	70.6668	HLA-DRB5
12	-0.230286	1.34415	-12.1128	3.97835e-33	1.15292e-29	61.8147	CD79B
12	-0.120587	0.106105	-11.6017	1.41134e-30	3.50577e-27	55.9826	HBB
12	0.11591	2.71673	10.5291	1.49193e-25	3.2427e-22	44.5034	RPL8
12	-0.19165	1.85063	-10.2307	3.10132e-24	5.99176e-21	41.4957	HLA-DPB1
12	0.122765	2.37136	9.75979	3.16086e-22	4.99646e-19	36.9153	RPS21
12	-0.155287	1.74371	-8.90948	7.99364e-19	9.26622e-16	29.1647	CD79A
12	0.13255	1.8131	8.02329	1.38208e-15	1.33509e-12	21.8074	RPL36A
12	-0.238811	0.622446	-8.01487	1.47836e-15	1.35293e-12	21.7411	IGKC
12	-0.141327	1.51283	-7.97262	2.07051e-15	1.8001e-12	21.4092	CYBA
12	-0.149533	1.11345	-7.89496	3.82896e-15	3.02627e-12	20.8035	SRSF5
12	-0.142958	1.46343	-7.88116	4.26846e-15	3.22695e-12	20.6965	H3F3A
12	-0.144527	0.654655	-7.81166	7.35812e-15	5.33096e-12	20.1603	CALM2
12	-0.137831	0.51519	-7.75725	1.12345e-14	7.81382e-12	19.7436	UCP2
12	0.100902	0.179674	7.68403	1.97685e-14	1.32206e-11	19.1874	RP11-386I14.4
12	-0.140465	0.645009	-7.50412	7.75761e-14	4.9959e-11	17.8424	SARAF
12	-0.100758	2.92628	-7.406	1.61437e-13	1.00252e-10	17.1219	HLA-DRA
12	-0.122748	1.88385	-7.38819	1.84227e-13	1.1046e-10	16.9921	CD37
12	-0.182467	0.668678	-7.35061	2.43174e-13	1.40944e-10	16.7193	TCL1A
12	-0.135543	1.31009	-7.31329	3.19972e-13	1.79474e-10	16.4496	HLA-E
12	0.126681	0.549331	7.27294	4.2988e-13	2.26508e-10	16.1595	SMDT1
12	-0.134154	1.81478	-7.22438	6.12019e-13	3.12994e-10	15.8125	HLA-DPA1
12	-0.115549	0.464038	-7.14793	1.06254e-12	5.13208e-10	15.2709	SNX2
12	-0.132384	0.627024	-7.00303	2.97797e-12	1.32772e-09	14.2595	SELL
12	-0.130901	0.644649	-6.97063	3.73953e-12	1.62557e-09	14.0361	PTPRC
12	-0.132492	1.03273	-6.93179	4.90709e-12	2.08108e-09	13.7696	CORO1A
12	0.110726	0.479551	6.72098	2.0917e-11	8.45826e-09	12.3486	SNHG8
12	-0.12667	0.351703	-6.6838	2.68945e-11	1.06282e-08	12.1025	RGS2
12	-0.10473	0.33082	-6.65176	3.33645e-11	1.26118e-08	11.8914	HERPUD1
12	-0.105226	0.413406	-6.61883	4.15982e-11	1.53895e-08	11.6755	HVCN1
12	-0.137951	0.858438	-6.43412	1.40633e-10	4.99046e-08	10.4838	ACTG1
12	-0.124878	0.61937	-6.39782	1.77999e-10	6.06872e-08	10.2535	VPREB3
12	0.13047	1.57321	6.2948	3.45033e-10	1.07133e-07	9.6068	H3F3B
12	0.111373	0.588124	6.24696	4.67564e-10	1.42632e-07	9.31003	TRA2B
12	-0.113604	1.47834	-6.20871	5.95256e-10	1.75429e-07	9.0743	DDX5
12	0.142133	1.53796	6.14088	9.10306e-10	2.63807e-07	8.65977	DUSP1
12	-0.117852	1.02007	-6.10809	1.11608e-09	3.12157e-07	8.46096	HMGB1
12	-0.112263	1.13053	-6.08032	1.32531e-09	3.43948e-07	8.29339	RPL36AL
12	-0.125307	1.96612	-6.06773	1.43231e-09	3.57043e-07	8.21768	LTB
12	-0.110598	0.611456	-6.06715	1.43737e-09	3.57043e-07	8.21424	CLIC1
12	-0.196043	1.75533	-6.06175	1.48599e-09	3.63922e-07	8.1818	RPS26
12	-0.113693	0.782138	-6.04088	1.68934e-09	4.07975e-07	8.05676	HLA-DMA
12	0.154098	1.36534	5.93914	3.13841e-09	7.2761e-07	7.4532	JUN
12	-0.118534	0.956568	-5.79064	7.6152e-09	1.67612e-06	6.59033	HLA-DQA1
12	0.106529	0.59112	5.77231	8.48353e-09	1.82113e-06	6.4853	PPP1R15A
12	-0.100502	2.15879	-5.74925	9.71356e-09	2.05975e-06	6.35363	ACTB
12	-0.245358	1.44814	-5.72751	1.10304e-08	2.31081e-06	6.23001	IGLC3
12	-0.105239	1.1294	-5.72183	1.14025e-08	2.36032e-06	6.19776	ARPC3
12	-0.102762	0.54303	-5.66271	1.6072e-08	3.21218e-06	5.86416	BIRC3
12	-0.104949	0.576353	-5.53019	3.42769e-08	6.27376e-06	5.12873	SUB1
12	-0.105592	0.866647	-5.52595	3.51082e-08	6.35897e-06	5.10548	LIMD2
12	-0.102097	0.664966	-5.18807	2.24274e-07	3.33306e-05	3.30938	PLAC8
12	-0.118705	0.95501	-4.70602	2.62148e-06	0.00028236	0.940277	IGHD
13	0.544913	1.76429	17.1478	3.23668e-63	5.62793e-59	131.056	RPS26
13	0.281516	2.68463	15.988	1.75309e-55	1.52413e-51	113.308	MT-CO3
13	0.236748	2.37807	13.998	2.67952e-43	1.55305e-39	85.3681	RPL8
13	0.259097	1.88008	12.9323	2.33674e-37	1.01578e-33	71.76	RPL36A
13	0.223827	2.20521	11.8426	1.01659e-31	3.53528e-28	58.8563	RPS21
13	0.245457	3.26804	11.7668	2.41321e-31	6.99347e-28	57.9976	RPS6
13	0.203593	2.43061	11.5757	2.08815e-30	5.18696e-27	55.8546	MT-ND2
13	-0.212205	0.352222	-11.4995	4.89126e-30	1.06312e-26	55.0094	S100A11
13	0.209139	3.06348	11.036	7.78188e-28	1.50346e-24	49.9775	RPS3A
13	-0.100382	0.0744283	-10.9699	1.57811e-27	2.74401e-24	49.276	HBB
13	0.20698	0.567452	10.9486	1.97983e-27	3.12957e-24	49.051	SNHG8
13	0.208486	2.48246	10.9253	2.53791e-27	3.67743e-24	48.8047	RPL10A
13	0.186427	3.32807	10.8095	8.64146e-27	1.15583e-23	47.5892	RPS27A
13	0.185796	2.5226	10.623	6.06341e-26	7.53075e-23	45.6569	RPS9
13	0.183329	2.04196	10.5471	1.3278e-25	1.53919e-22	44.8797	RPL4
13	0.220434	3.54994	10.4935	2.30249e-25	2.50223e-22	44.3339	RPS18
13	0.197581	3.03694	10.2129	3.93904e-24	4.02894e-21	41.5194	RPL3
13	0.187942	3.28787	10.1958	4.67407e-24	4.51515e-21	41.3499	RPS15A
13	0.188204	3.12858	10.0973	1.24396e-23	1.13842e-20	40.38	RPS3
13	-0.103138	0.0969567	-10.0761	1.53277e-23	1.33259e-20	40.1731	IGLC2
13	0.193565	3.46073	10.0329	2.34733e-23	1.94359e-20	39.7509	RPLP2
13	0.17708	2.5057	9.94572	5.5108e-23	4.35553e-20	38.9055	MT-CO2
13	0.187332	3.38642	9.92708	6.60815e-23	4.99576e-20	38.7257	RPS14
13	0.184732	2.34567	9.91103	7.72516e-23	5.59688e-20	38.571	RPL5
13	0.18835	2.98363	9.90552	8.15033e-23	5.66871e-20	38.5179	RPL31
13	-0.147962	0.248309	-9.87835	1.06087e-22	7.09476e-20	38.2569	IGKC
13	0.192423	2.31144	9.79886	2.28581e-22	1.47206e-19	37.4967	RPS5
13	0.191383	3.0729	9.7567	3.42633e-22	2.12775e-19	37.096	RPL23A
13	-0.191832	0.637782	-9.73292	4.30188e-22	2.57935e-19	36.8707	CALM2
13	0.173465	2.83955	9.66958	7.86804e-22	4.56032e-19	36.2729	RPL7
13	0.197505	3.45643	9.65238	9.26365e-22	5.19601e-19	36.1113	RPS12
13	0.194115	3.64365	9.53552	2.78973e-21	1.51587e-18	35.0202	RPL13
13	0.174178	2.98512	9.49806	3.96177e-21	2.08749e-18	34.6731	RPS4X
13	-0.102174	0.119777	-9.47946	4.71323e-21	2.4104e-18	34.5012	IGHA1
13	0.182412	1.63125	9.46565	5.36068e-21	2.66318e-18	34.3739	TOMM7
13	0.178324	3.57416	9.37737	1.21596e-20	5.79537e-18	33.5635	RPL13A
13	0.183485	3.52691	9.37584	1.2332e-20	5.79537e-18	33.5496	RPL21
13	0.185121	2.74994	9.35855	1.44649e-20	6.61885e-18	33.3918	MT-CO1
13	0.194847	1.70605	9.32642	1.94429e-20	8.66854e-18	33.0992	EEF1B2
13	0.192142	3.35369	9.32083	2.04679e-20	8.8974e-18	33.0484	RPL32
13	0.167679	2.75782	9.30382	2.39257e-20	1.01468e-17	32.894	RPS20
13	-0.106955	0.101888	-9.19924	6.21061e-20	2.57119e-17	31.9506	SMIM5
13	0.166769	3.02696	9.16108	8.77497e-20	3.54835e-17	31.6089	RPL19
13	0.111617	0.537608	9.15261	9.47219e-20	3.74324e-17	31.5333	RPS4Y1
13	0.173947	2.97237	9.07397	1.92159e-19	7.28875e-17	30.8339	RPS23
13	0.193508	1.39975	9.05753	2.2263e-19	8.06477e-17	30.6884	TXNIP
13	0.188925	3.54796	9.05265	2.32559e-19	8.25252e-17	30.6453	RPS29
13	0.155915	2.40255	8.97919	4.47361e-19	1.55574e-16	29.9987	RPL27
13	0.152089	2.45863	8.95787	5.40381e-19	1.84238e-16	29.812	RPL29
13	0.147143	2.48932	8.89277	9.59677e-19	3.20901e-16	29.2444	RPS7
13	-0.168267	0.570899	-8.82874	1.68202e-18	5.5183e-16	28.69	GIMAP7
13	0.157857	3.1908	8.81632	1.87456e-18	6.03609e-16	28.5829	RPS19
13	0.166687	3.15297	8.80089	2.14442e-18	6.7795e-16	28.4501	RPL11
13	0.175459	2.93143	8.76947	2.81793e-18	8.74968e-16	28.1803	RPS8
13	0.156736	2.68292	8.68165	6.01751e-18	1.83566e-15	27.431	RPS17
13	0.156027	2.88589	8.67257	6.50601e-18	1.95046e-15	27.3539	RPL37
13	0.153137	3.56008	8.63607	8.89591e-18	2.62173e-15	27.045	RPL41
13	0.155486	2.1944	8.60699	1.1405e-17	3.30518e-15	26.7997	MT-CYB
13	0.156747	2.71802	8.5949	1.26425e-17	3.60373e-15	26.698	RPS16
13	0.167665	2.95103	8.57064	1.55404e-17	4.35834e-15	26.4942	RPS25
13	0.162273	2.71853	8.50254	2.76588e-17	7.63382e-15	25.9252	RPS13
13	0.174043	4.11239	8.46874	3.67607e-17	9.98742e-15	25.6444	RPS27
13	0.157809	3.66038	8.43941	4.70127e-17	1.25763e-14	25.4017	RPL10
13	0.143056	2.2294	8.36532	8.72189e-17	2.29782e-14	24.7919	RPL7A
13	0.145694	2.68549	8.29046	1.62e-16	4.20427e-14	24.1811	RPL12
13	0.142957	2.57355	8.27707	1.8087e-16	4.56796e-14	24.0724	RPL18
13	0.152353	2.18851	8.2768	1.81268e-16	4.56796e-14	24.0703	MT-ATP6
13	0.140091	3.0122	8.24348	2.3831e-16	5.91961e-14	23.8005	RPL28
13	0.154615	3.18572	8.20875	3.16567e-16	7.75277e-14	23.5204	RPS28
13	0.157238	3.18559	8.15158	5.04008e-16	1.21718e-13	23.0619	RPS2
13	0.139863	2.51216	8.14883	5.15353e-16	1.22753e-13	23.04	RPL6
13	0.146201	2.49227	8.08865	8.37955e-16	1.96465e-13	22.5608	RPL14
13	-0.167312	0.486537	-8.08726	8.47417e-16	1.96465e-13	22.5497	DYNLL1
13	0.149523	2.14113	8.03223	1.31772e-15	3.01481e-13	22.1146	RPL22
13	0.167235	3.54719	8.01027	1.57035e-15	3.52365e-13	21.9418	RPL34
13	0.157814	3.57669	8.00945	1.58066e-15	3.52365e-13	21.9353	EEF1A1
13	0.151982	2.98707	7.98949	1.8532e-15	4.02793e-13	21.7786	RPL30
13	0.127862	2.74391	7.90034	3.75324e-15	8.05694e-13	21.0834	RPL37A
13	0.150093	2.28843	7.89314	3.97218e-15	8.42295e-13	21.0275	RPSA
13	-0.123019	4.11166	-7.87567	4.5568e-15	9.54622e-13	20.8923	TMSB4X
13	0.133258	2.93924	7.86722	4.86913e-15	1.00791e-12	20.827	RPL26
13	0.153336	2.76323	7.86288	5.03756e-15	1.03051e-12	20.7935	RPL9
13	0.112851	2.68335	7.84346	5.86481e-15	1.18578e-12	20.6438	RPL15
13	0.143207	3.00333	7.78541	9.22091e-15	1.84291e-12	20.1982	RPL18A
13	0.14758	3.19639	7.7668	1.06537e-14	2.08201e-12	20.056	RPL39
13	0.152398	1.87313	7.76676	1.06567e-14	2.08201e-12	20.0558	RPLP0
13	0.133766	2.09879	7.683	2.03303e-14	3.88466e-12	19.42	RPL24
13	-0.172788	1.43374	-7.23179	5.89266e-13	1.07854e-10	16.1098	MYL6
13	0.125856	3.06899	7.21028	6.88554e-13	1.24714e-10	15.9569	RPL27A
13	0.130097	2.54893	7.19882	7.4803e-13	1.3409e-10	15.8755	RPL38
13	-0.186393	1.59895	-7.18179	8.45742e-13	1.50059e-10	15.755	H3F3A
13	-0.108012	0.305989	-7.04163	2.30007e-12	4.03977e-10	14.7729	GIMAP4
13	0.129092	0.583775	6.96392	3.97394e-12	6.90989e-10	14.2365	SMDT1
13	-0.112134	0.276829	-6.88166	7.04538e-12	1.21292e-09	13.675	ICAM2
13	0.119357	1.8938	6.84359	9.16317e-12	1.54689e-09	13.4173	NACA
13	-0.152072	2.30738	-6.83394	9.79234e-12	1.6372e-09	13.3523	FTH1
13	0.102246	2.42335	6.7996	1.23946e-11	2.05254e-09	13.1213	FAU
13	0.10593	2.18973	6.77443	1.47207e-11	2.41476e-09	12.9528	RPS11
13	-0.153487	1.3858	-6.73036	1.98649e-11	3.22814e-09	12.6592	ACTG1
13	-0.147547	0.639346	-6.63313	3.82338e-11	6.04372e-09	12.018	ANXA1
13	0.138812	1.11023	6.61506	4.31392e-11	6.70611e-09	11.8998	MT-ND5
13	-0.135268	0.554811	-6.61477	4.32232e-11	6.70611e-09	11.8979	ARPC5
13	0.134562	1.32458	6.61353	4.35812e-11	6.70611e-09	11.8899	GLTSCR2
13	-0.172649	0.808438	-6.59693	4.86791e-11	7.42484e-09	11.7816	SRGN
13	-0.13643	0.888941	-6.51921	8.14207e-11	1.23108e-08	11.2783	ARPC2
13	0.107677	2.93849	6.50955	8.6761e-11	1.30052e-08	11.2161	RPS15
13	-0.109325	0.391664	-6.50226	9.10152e-11	1.35263e-08	11.1693	DAZAP2
13	-0.131718	0.789736	-6.4751	1.08744e-10	1.6024e-08	10.9952	PTPRC
13	-0.15249	1.66291	-6.44057	1.36217e-10	1.97379e-08	10.775	MYL12A
13	-0.133905	0.85	-6.33329	2.72327e-10	3.84978e-08	10.0979	EMP3
13	-0.102965	0.300152	-6.31592	3.04329e-10	4.23333e-08	9.98935	CD47
13	-0.113231	0.558079	-6.24815	4.68275e-10	6.41131e-08	9.56847	ATP6V0E1
13	-0.103794	0.387741	-6.23897	4.9623e-10	6.74097e-08	9.51185	RPS27L
13	-0.156221	0.439285	-6.22184	5.52897e-10	7.45254e-08	9.40628	GSTO1
13	-0.107247	0.374828	-6.19725	6.45378e-10	8.50139e-08	9.25531	TMEM50A
13	0.103753	2.58689	6.18793	6.84212e-10	8.94518e-08	9.19828	RPL35
13	-0.117454	0.426838	-6.12148	1.03566e-09	1.32412e-07	8.79381	RAC1
13	0.108063	2.00072	6.07273	1.40006e-09	1.73888e-07	8.49978	RPL23
13	-0.196582	0.98424	-5.99003	2.32284e-09	2.8645e-07	8.00627	GNG11
13	-0.140034	0.602686	-5.93937	3.15732e-09	3.81246e-07	7.70723	CLIC1
13	0.112222	1.38495	5.93263	3.2884e-09	3.94336e-07	7.66761	BTF3
13	-0.12338	0.379769	-5.92019	3.54407e-09	4.22084e-07	7.59468	GRAP2
13	-0.112395	0.845496	-5.8617	5.03107e-09	5.75528e-07	7.25356	UQCR11
13	-0.137126	1.29263	-5.82924	6.10197e-09	6.93471e-07	7.06574	S100A6
13	0.108674	2.13847	5.79765	7.35597e-09	8.18798e-07	6.88389	RPS10
13	0.103485	2.25783	5.7968	7.3931e-09	8.18798e-07	6.87899	MT-ND4
13	0.16199	1.04296	5.74628	9.94869e-09	1.08797e-06	6.59022	JUN
13	-0.128015	0.395616	-5.6966	1.32901e-08	1.43533e-06	6.3087	TPM4
13	-0.121292	0.372657	-5.61449	2.13396e-08	2.26252e-06	5.84862	YWHAH
13	-0.104322	1.35509	-5.51468	3.76209e-08	3.87072e-06	5.29824	ARHGDIB
13	-0.111316	0.528626	-5.50376	4.00066e-08	4.06804e-06	5.23859	COTL1
13	-0.133085	0.513252	-5.48218	4.51575e-08	4.56511e-06	5.12111	RAP1B
13	-0.117899	0.374318	-5.47651	4.66142e-08	4.65821e-06	5.09032	CTSW
13	0.100405	2.77641	5.46646	4.93107e-08	4.89951e-06	5.03578	RPL36
13	0.169466	5.31034	5.37065	8.38653e-08	7.88243e-06	4.52106	MALAT1
13	-0.146734	0.637925	-5.31433	1.14128e-07	1.03899e-05	4.22268	TUBA4A
13	-0.169365	0.600814	-5.29201	1.2885e-07	1.15487e-05	4.10524	RGS18
13	-0.13625	0.569279	-5.20546	2.05299e-07	1.74987e-05	3.65463	NCOA4
13	-0.134808	0.942836	-5.0547	4.54439e-07	3.57547e-05	2.88708	TAGLN2
13	-0.105644	1.10017	-5.02899	5.19272e-07	4.01293e-05	2.75841	HMGB1
13	-0.110917	1.36662	-5.00937	5.74662e-07	4.34566e-05	2.66064	OST4
13	-0.124823	0.332909	-4.89186	1.04649e-06	7.4575e-05	2.08301	PTCRA
13	-0.121939	0.375199	-4.88082	1.10634e-06	7.75686e-05	2.02946	GP9
13	0.107436	0.735744	4.80063	1.65168e-06	0.000112185	1.64389	CD69
13	-0.115246	0.339134	-4.77095	1.91276e-06	0.000128655	1.5028	TYROBP
13	-0.129676	0.392088	-4.74571	2.16569e-06	0.000143729	1.38346	TSC22D1
13	-0.109045	2.69514	-4.63852	3.64494e-06	0.000228803	0.883697	ACTB
13	-0.113819	1.08147	-4.60358	4.30895e-06	0.000261972	0.723229	CYBA
13	-0.124483	1.60606	-4.55792	5.35298e-06	0.000315517	0.51534	OAZ1
13	-0.111143	0.504684	-4.50124	6.98839e-06	0.000393503	0.260112	LIMS1
13	-0.113044	1.47994	-4.39645	1.13493e-05	0.000596199	-0.20344	SH3BGRL3
13	-0.124394	0.503193	-4.30842	1.69203e-05	0.000847866	-0.584509	ACRBP
13	-0.117445	1.24425	-4.24787	2.21749e-05	0.00105349	-0.842193	IL32
13	-0.120374	0.615005	-4.19491	2.80133e-05	0.00127179	-1.06462	TUBB1
13	-0.117034	0.805491	-4.15607	3.31954e-05	0.00145026	-1.22598	SAT1
13	-0.162923	1.55892	-4.06845	4.84295e-05	0.0019675	-1.58457	PF4
13	-0.119543	0.731902	-3.69719	0.000221536	0.00684203	-3.01999	HIST1H2AC
13	-0.12551	1.10633	-3.64381	0.000272753	0.00802037	-3.21516	GPX1
13	-0.1114	1.46167	-3.50677	0.000459608	0.0119279	-3.70338	S100A4
13	-0.122247	1.28099	-3.18633	0.00145431	0.0282228	-4.77242	CCL5
14	1.40109	1.59919	24.5535	3.89939e-111	6.78026e-107	241.836	HLA-DRB5
14	0.198502	2.98484	12.3724	1.87086e-33	1.62653e-29	63.4153	RPS29
14	0.166445	2.5782	11.3883	8.29951e-29	4.81039e-25	52.7828	RPL8
14	-0.293688	1.6004	-11.0986	1.68847e-27	7.33979e-24	49.7914	S100A11
14	0.174032	2.67111	11.0577	2.57058e-27	8.93944e-24	49.3742	RPL23A
14	0.119953	3.11922	10.5998	2.59836e-25	7.53004e-22	44.7938	RPS14
14	-0.190884	0.129316	-10.4869	7.90727e-25	1.96417e-21	43.6899	TMEM176B
14	-0.746128	1.43129	-10.227	9.87552e-24	2.14644e-20	41.1864	S100A8
14	-0.779505	2.08132	-10.1862	1.46021e-23	2.82112e-20	40.7987	S100A9
14	0.336573	2.49269	9.94008	1.50572e-22	2.61815e-19	38.4864	HLA-DQB1
14	-0.295575	2.85767	-9.8941	2.31579e-22	3.66064e-19	38.0599	FTL
14	-0.244406	0.328232	-9.72223	1.14037e-21	1.65239e-18	36.4807	CFD
14	0.129947	2.88457	9.61167	3.13971e-21	4.19948e-18	35.4778	RPS6
14	0.178684	2.21307	9.57542	4.3672e-21	5.42406e-18	35.1511	RPL5
14	0.140249	2.47501	9.32654	4.08702e-20	4.73767e-17	32.9377	RPL6
14	0.10517	3.40731	9.14147	2.08583e-19	2.26677e-16	31.3252	RPS18
14	-0.344129	0.337417	-8.86226	2.31182e-18	2.36458e-15	28.9469	IGKC
14	0.115654	3.39398	8.83114	3.01051e-18	2.90815e-15	28.6859	RPL41
14	-0.26571	0.442057	-8.79133	4.21549e-18	3.85784e-15	28.3532	RP11-1143G9.4
14	0.100841	3.49425	8.77583	4.80426e-18	4.17682e-15	28.224	RPL10
14	0.122086	2.96579	8.73123	6.98972e-18	5.78749e-15	27.8536	RPS23
14	-0.148557	0.147874	-8.70758	8.52226e-18	6.73569e-15	27.6577	IGHA1
14	-0.255168	1.31766	-8.5675	2.72978e-17	2.06372e-14	26.5079	PSAP
14	0.124355	2.55975	8.50596	4.52862e-17	3.28099e-14	26.008	RPS16
14	-0.190233	0.271092	-8.36404	1.43763e-16	9.61441e-14	24.8677	CTSD
14	0.100551	3.32764	8.35385	1.56096e-16	1.00526e-13	24.7865	RPS2
14	0.124325	2.62072	8.21837	4.62255e-16	2.8706e-13	23.7153	RPL12
14	-0.130109	0.0643456	-8.20947	4.96165e-16	2.97494e-13	23.6455	HBB
14	-0.128629	0.071602	-8.14135	8.50905e-16	4.77275e-13	23.1135	HBA2
14	-0.233971	0.358627	-8.09575	1.21826e-15	6.61975e-13	22.7596	CD14
14	0.105498	2.91109	7.99001	2.78091e-15	1.46529e-12	21.9459	RPS3A
14	0.115086	2.72009	7.96377	3.40812e-15	1.74295e-12	21.7455	RPL37
14	0.142348	2.38799	7.95014	3.7868e-15	1.88128e-12	21.6416	RPL31
14	0.104938	2.95826	7.87364	6.82138e-15	3.29473e-12	21.0617	RPS24
14	-0.228173	1.25188	-7.82969	9.54338e-15	4.48487e-12	20.7309	MNDA
14	-0.216514	0.455259	-7.63974	3.99689e-14	1.82889e-11	19.3206	ZFP36L2
14	-0.232878	2.61408	-7.48638	1.24163e-13	5.53577e-11	18.2052	S100A6
14	-0.167687	0.130263	-7.43065	1.86495e-13	7.87481e-11	17.8051	CD79A
14	-0.114916	0.118371	-7.42794	1.90213e-13	7.87481e-11	17.7857	GIMAP4
14	-0.13514	2.02979	-7.33689	3.67508e-13	1.45232e-10	17.1382	OAZ1
14	0.105675	3.51306	7.2682	6.01124e-13	2.32274e-10	16.6545	RPS27
14	-0.259001	0.616917	-7.14687	1.4193e-12	5.2508e-10	15.8106	VCAN
14	0.10135	2.64891	7.06721	2.4772e-12	8.97365e-10	15.2637	RPL3
14	-0.197032	0.549218	-7.03002	3.20671e-12	1.13793e-09	15.0103	SERPINA1
14	0.18068	0.409323	6.8759	9.22511e-12	3.20812e-09	13.9736	DDIT4
14	-0.11996	2.19178	-6.85622	1.05419e-11	3.59417e-09	13.8427	CYBA
14	-0.141027	0.146742	-6.81427	1.39939e-11	4.67935e-09	13.565	CD79B
14	-0.121166	0.167966	-6.80777	1.46197e-11	4.79636e-09	13.5221	FPR1
14	0.172633	0.506116	6.71717	2.67951e-11	8.47113e-09	12.9283	MAP3K8
14	-0.13904	0.222316	-6.70735	2.86016e-11	8.88079e-09	12.8644	FAM65B
14	-0.164633	0.145596	-6.68533	3.30959e-11	1.0096e-08	12.7214	IGLC2
14	0.135567	1.92646	6.66631	3.753e-11	1.12512e-08	12.5983	RPS21
14	-0.158285	0.41984	-6.60848	5.48961e-11	1.59089e-08	12.2258	SDCBP
14	-0.124283	0.0771367	-6.53457	8.88726e-11	2.53331e-08	11.7542	IGLC3
14	-0.203344	1.21152	-6.48764	1.20369e-10	3.32218e-08	11.4574	TYMP
14	-0.253282	1.41784	-6.4753	1.30318e-10	3.54059e-08	11.3796	CD52
14	-0.15807	0.411811	-6.41461	1.92229e-10	5.06437e-08	10.9994	POU2F2
14	-0.218937	0.629122	-6.38858	2.26865e-10	5.88766e-08	10.8375	BTG1
14	0.100073	2.27182	6.36658	2.60851e-10	6.6324e-08	10.701	RPL7A
14	-0.199907	0.369871	-6.28899	4.25263e-10	1.04147e-07	10.2233	S100A12
14	-0.151338	0.377762	-6.25486	5.26386e-10	1.27122e-07	10.0149	ZEB2
14	-0.101373	0.150442	-6.19143	7.80319e-10	1.83354e-07	9.63043	HVCN1
14	0.19306	0.599413	6.18736	8.00169e-10	1.85511e-07	9.6059	ARL4C
14	0.12586	1.97742	6.18491	8.12332e-10	1.85853e-07	9.59117	RPS10
14	0.132822	1.98907	6.17421	8.67743e-10	1.95952e-07	9.52675	RPSA
14	-0.254878	1.13228	-6.12927	1.14361e-09	2.51711e-07	9.25731	NEAT1
14	-0.186523	1.43459	-6.07913	1.5527e-09	3.37478e-07	8.95893	CTSS
14	-0.138228	0.387621	-6.06198	1.72291e-09	3.69852e-07	8.85746	KCTD12
14	-0.101077	0.164676	-6.05813	1.76358e-09	3.73966e-07	8.8347	METTL7A
14	0.126485	1.82858	6.0292	2.10065e-09	4.40073e-07	8.66413	RPL36A
14	0.117026	1.98614	5.9979	2.53599e-09	5.2495e-07	8.4805	RPL4
14	-0.283919	1.39066	-5.9441	3.49806e-09	6.91186e-07	8.16702	FCN1
14	-0.174682	2.13985	-5.9386	3.61449e-09	7.06166e-07	8.13512	TYROBP
14	-0.152527	0.604693	-5.92396	3.9432e-09	7.61826e-07	8.05031	GLRX
14	-0.192393	2.21613	-5.78907	8.71035e-09	1.59427e-06	7.27862	LGALS1
14	-0.130448	0.458678	-5.72595	1.25497e-08	2.22667e-06	6.92335	HCK
14	0.114506	0.234959	5.70816	1.39017e-08	2.41723e-06	6.82384	PKIB
14	0.147543	0.172529	5.64651	1.97712e-08	3.3704e-06	6.48144	HLA-DQA2
14	-0.128448	0.218536	-5.62814	2.19443e-08	3.70455e-06	6.3801	NCF1
14	-0.100634	0.190943	-5.62216	2.27005e-08	3.72373e-06	6.34719	TNFRSF1A
14	0.112038	2.01385	5.60127	2.55465e-08	4.11298e-06	6.23244	RPLP0
14	-0.115834	0.233648	-5.50197	4.45449e-08	6.97789e-06	5.6926	MARCKS
14	-0.147164	0.825497	-5.49483	4.63432e-08	7.19478e-06	5.6542	FGL2
14	0.208502	3.01384	5.43436	6.47067e-08	9.69932e-06	5.3304	HLA-DPA1
14	-0.126827	0.329021	-5.41342	7.25805e-08	1.06952e-05	5.21906	CYBB
14	-0.151704	0.69543	-5.41147	7.33583e-08	1.07189e-05	5.20872	DYNLL1
14	-0.135673	0.441197	-5.40888	7.4408e-08	1.07817e-05	5.19495	CD36
14	-0.194202	2.69069	-5.34054	1.07895e-07	1.53776e-05	4.83483	S100A4
14	-0.187866	1.4117	-5.33656	1.10242e-07	1.54588e-05	4.81399	ANXA1
14	-0.11516	0.337976	-5.29652	1.36775e-07	1.8875e-05	4.60512	MARCH1
14	-0.118937	0.358837	-5.19517	2.3452e-07	3.16089e-05	4.08334	SNX2
14	-0.108675	0.33927	-5.11077	3.64834e-07	4.80586e-05	3.6562	LILRB3
14	-0.125634	0.485506	-5.06165	4.70439e-07	6.05925e-05	3.41068	BRI3
14	-0.13965	1.83643	-5.0156	5.95815e-07	7.61767e-05	3.18264	SH3BGRL3
14	-0.137242	0.204835	-4.99641	6.57093e-07	8.33981e-05	3.0882	LTB
14	-0.128534	1.20643	-4.91143	1.00962e-06	0.000124505	2.67412	DDX5
14	0.124685	1.40302	4.89734	1.08344e-06	0.000132667	2.60614	EEF2
14	-0.13528	0.765906	-4.88321	1.16266e-06	0.000141373	2.53816	RNH1
14	-0.119147	0.286553	-4.83789	1.45625e-06	0.000173433	2.32138	RNASE2
14	-0.135421	0.602729	-4.81801	1.60647e-06	0.000187472	2.22691	CD44
14	-0.128831	0.613283	-4.788	1.86183e-06	0.000211591	2.08499	BLVRB
14	-0.110697	0.361554	-4.7236	2.54812e-06	0.000276917	1.78335	ASAH1
14	0.203571	2.24157	4.68798	3.02596e-06	0.000322794	1.61825	HLA-DQA1
14	-0.109179	0.368329	-4.63402	3.9175e-06	0.000405461	1.3704	NUP214
14	-0.1155	0.196184	-4.61174	4.35487e-06	0.000445427	1.26887	CCL3
14	0.129828	0.79528	4.58947	4.83876e-06	0.000489165	1.16784	HMGN1
14	-0.209064	0.918839	-4.58126	5.02962e-06	0.00050552	1.13075	MS4A6A
14	-0.136963	1.00073	-4.57154	5.2651e-06	0.000520168	1.0869	ITM2B
14	-0.125458	0.944344	-4.5435	6.00514e-06	0.000574537	0.960879	RNASET2
14	-0.104965	0.45233	-4.47132	8.39683e-06	0.000760438	0.639942	LAMTOR5
14	-0.11146	0.860577	-4.45232	9.16412e-06	0.000817158	0.5563	TCEB2
14	-0.12117	0.611159	-4.44191	9.61257e-06	0.000848443	0.510612	APLP2
14	-0.110197	1.76248	-4.43451	9.94405e-06	0.000861545	0.478196	LST1
14	-0.106408	0.351646	-4.43418	9.9592e-06	0.000861545	0.476741	EZR
14	0.121545	0.367793	4.41138	1.10518e-05	0.000946647	0.377236	PRMT9
14	-0.130625	0.494194	-4.38316	1.25634e-05	0.00106562	0.254762	LINC00936
14	-0.14743	1.94911	-4.37287	1.31626e-05	0.00110434	0.210261	S100A10
14	-0.109857	0.363565	-4.37207	1.32104e-05	0.00110434	0.206801	ZFP36L1
14	-0.109359	0.456465	-4.33105	1.58891e-05	0.00129709	0.0305632	CLEC7A
14	-0.137058	1.1237	-4.29768	1.84432e-05	0.00149158	-0.11162	CSTA
14	-0.105088	0.381717	-4.26561	2.12628e-05	0.00170377	-0.247231	FYB
14	-0.107527	0.801376	-4.24789	2.29933e-05	0.00180093	-0.321776	RNF130
14	0.151351	3.17534	4.24529	2.32579e-05	0.00181349	-0.332675	HLA-DPB1
14	-0.101254	0.437485	-4.23596	2.42322e-05	0.00187676	-0.371759	C4orf48
14	-0.135405	0.773148	-4.23524	2.43086e-05	0.00187676	-0.37476	TUBA1A
14	0.135616	1.73626	4.23445	2.43932e-05	0.00187676	-0.378066	RPS26
14	-0.120365	0.697546	-4.2184	2.61732e-05	0.00197837	-0.445127	LGALS3
14	-0.128517	1.17855	-4.21306	2.67919e-05	0.00200801	-0.467368	EMP3
14	-0.107449	0.546636	-4.17725	3.13161e-05	0.00229757	-0.615834	ARPC4
14	-0.112923	0.91152	-4.17259	3.1955e-05	0.00232483	-0.635042	CTSH
14	-0.101712	0.528804	-4.13091	3.82555e-05	0.00266075	-0.806111	CLTA
14	-0.11206	0.846153	-4.12289	3.95966e-05	0.00272137	-0.838847	TALDO1
14	-0.103916	0.407765	-4.10883	4.2055e-05	0.00284534	-0.89606	DOK2
14	-0.11067	1.83587	-4.10322	4.30754e-05	0.00288662	-0.918826	FCER1G
14	0.107843	0.391524	4.04115	5.60582e-05	0.00357048	-1.1688	DUSP2
14	0.105437	0.472353	4.00991	6.39232e-05	0.00402716	-1.29324	RP5-1171I10.5
14	-0.120806	1.31423	-3.96135	7.82488e-05	0.00469739	-1.48472	TSPO
14	0.202855	1.81889	3.96106	7.83439e-05	0.00469739	-1.48587	FCER1A
14	-0.105274	1.75279	-3.94279	8.44906e-05	0.00494654	-1.55734	GPX1
14	-0.111548	0.947753	-3.83095	0.000133254	0.00717342	-1.98768	IGSF6
14	-0.105392	0.5788	-3.80308	0.000149009	0.0078277	-2.09304	AHNAK
14	-0.102724	1.00377	-3.75446	0.000180778	0.00910136	-2.27505	CSTB
14	0.107346	0.28563	3.70144	0.000222632	0.0105307	-2.47089	AREG
14	0.108918	1.41111	3.67043	0.00025117	0.0116462	-2.58417	ZFP36
14	-0.105246	0.609202	-3.6629	0.000258604	0.0119273	-2.61155	PNRC1
14	-0.103691	0.996456	-3.48069	0.000515377	0.01987	-3.25693	NPC2
14	-0.112107	0.529538	-3.42323	0.000636549	0.0228212	-3.45375	TXNIP
14	-0.105673	0.998949	-3.24733	0.00119231	0.0350795	-4.03618	CEBPD
14	0.124725	0.790644	3.24455	0.00120394	0.035236	-4.04515	CD1C
15	-0.150551	0.116803	-5.67264	2.53741e-08	0.000441205	6.09113	IGLC2
15	-0.302234	2.08737	-5.38808	1.15739e-07	0.00100624	4.61554	CORO1A
15	-0.30165	1.35041	-5.21759	2.78635e-07	0.00161497	3.7634	HSPA8
15	-0.285235	0.619255	-5.10125	5.00723e-07	0.00217664	3.19585	GIMAP7
15	-0.206524	0.262863	-4.83553	1.83311e-06	0.00637481	1.94244	CXCR3
15	-0.427102	1.82871	-4.74748	2.78244e-06	0.00666814	1.54039	CD52
15	0.13827	0.0913846	4.73055	3.01269e-06	0.00666814	1.46385	HLA-DRB5
15	0.161235	2.85356	4.71667	3.21496e-06	0.00666814	1.40131	RPS29
15	-0.274998	0.392699	-4.68007	3.81335e-06	0.00666814	1.2371	CD8A
15	-0.237779	0.859227	-4.47208	9.84807e-06	0.0155671	0.326205	ACTR3
15	-0.186071	4.4399	-4.44174	1.12761e-05	0.0163391	0.196473	TMSB4X
15	-0.140459	0.187466	-4.39913	1.36203e-05	0.0182177	0.0156388	MRPL1
15	-0.374982	0.942629	-4.34206	1.74985e-05	0.0205992	-0.224018	TRAC
15	-0.20392	0.556471	-4.30675	2.04052e-05	0.0205992	-0.370882	CLTA
15	-0.234803	0.305391	-4.30455	2.06005e-05	0.0205992	-0.379982	CD8B
15	0.281289	0.756609	4.30318	2.07232e-05	0.0205992	-0.385653	DUSP1
15	-0.229375	1.89551	-4.29658	2.13242e-05	0.0205992	-0.412962	SH3BGRL3
15	0.320685	0.70433	4.2054	3.15326e-05	0.0288573	-0.786236	FCER1G
15	-0.480508	1.61182	-4.17444	3.59538e-05	0.0297698	-0.911283	CCL5
15	-0.208354	0.520179	-4.10938	4.72466e-05	0.0351142	-1.17132	GIMAP4
15	-0.204435	0.33856	-4.10841	4.74388e-05	0.0351142	-1.17518	MT1E
15	-0.221813	0.602603	-4.10326	4.84668e-05	0.0351142	-1.19557	LYAR
15	-0.226897	2.74028	-4.05307	5.96733e-05	0.040715	-1.39331	GAPDH
15	0.231334	1.06477	4.04821	6.08804e-05	0.040715	-1.41233	MT-ND5
15	0.179472	2.92521	4.03251	6.49412e-05	0.0418222	-1.47366	MT-CO3
15	-0.232504	1.1217	-3.99753	7.49332e-05	0.0451426	-1.60951	CALM3
15	0.330369	4.56059	3.99367	7.6121e-05	0.0451426	-1.62443	MALAT1
15	-0.122341	0.151699	-3.98804	7.78857e-05	0.0451426	-1.64617	IGHA1
15	-0.226937	1.31468	-3.96096	8.69276e-05	0.048758	-1.75032	LDHA
16	0.484487	1.7277	5.78142	1.8242e-08	0.000317192	6.81243	RPS26
17	0.899045	1.70791	8.59698	4.47793e-16	7.78622e-12	22.8604	RPS26
17	0.524478	2.40559	7.96462	3.39305e-14	2.94992e-10	18.5788	MT-CO3
17	0.542038	2.42931	7.88654	5.70843e-14	3.3086e-10	18.0648	MT-CO1
17	0.389644	2.23095	7.18206	5.36607e-12	2.33263e-08	13.5825	MT-CO2
17	0.241251	3.64301	6.35852	7.50514e-10	2.60999e-06	8.72687	RPS29
17	0.430637	2.01635	6.18374	2.02654e-09	5.87292e-06	7.75375	MT-ND2
17	0.184932	3.30759	6.07529	3.71546e-09	9.22919e-06	7.16054	RPS28
17	0.437639	1.96983	5.88444	1.0591e-08	2.30195e-05	6.13665	MT-ND3
17	0.390686	1.95388	5.60923	4.58974e-08	8.86738e-05	4.7062	MT-CYB
17	0.326964	2.01639	5.29791	2.26054e-07	0.000388264	3.15542	MT-ND4
17	0.198192	4.23339	5.28131	2.45624e-07	0.000388264	3.07481	RPS27
17	0.203274	2.71684	5.24163	2.99322e-07	0.000433717	2.88291	RPS9
17	0.216442	0.158567	4.9583	1.18738e-06	0.00158817	1.54809	IFITM3
17	0.185492	2.62829	4.81357	2.34564e-06	0.00291329	0.890514	RPL38
17	0.215114	2.42792	4.59872	6.2573e-06	0.00725347	-0.0546381	RPS5
17	0.142221	3.33158	4.47269	1.09442e-05	0.0118936	-0.591642	RPL39
17	0.154663	3.7689	4.43047	1.31615e-05	0.0134619	-0.768586	RPS18
17	0.147649	3.6151	4.35969	1.7877e-05	0.0172691	-1.06197	RPLP2
17	0.286252	1.81534	4.33126	2.01941e-05	0.0184808	-1.17863	MT-ATP6
17	0.144891	3.71352	4.26561	2.66929e-05	0.0228552	-1.44544	RPL34
17	0.27557	1.63851	4.25767	2.76029e-05	0.0228552	-1.47748	MT-ND1
17	0.156158	2.95429	4.21495	3.30287e-05	0.0261047	-1.64887	RPL7
17	0.17833	2.35331	4.13996	4.50999e-05	0.0340955	-1.946	RPS21
17	0.113502	3.72879	4.09877	5.34153e-05	0.0386994	-2.10721	RPL41
19	0.278781	2.40114	5.32218	5.5122e-07	0.00958461	3.06226	RPL8
20	0.146201	0.00796721	15.1488	1.59071e-25	1.97566e-22	45.572	LRRC41
20	0.146201	0.00796721	15.1488	1.59071e-25	1.97566e-22	45.572	FAM212B
20	0.146201	0.00796721	15.1488	1.59071e-25	1.97566e-22	45.572	RP11-404F10.2
20	0.146201	0.00796721	15.1488	1.59071e-25	1.97566e-22	45.572	OBSCN
20	0.146201	0.00796721	15.1488	1.59071e-25	1.97566e-22	45.572	RP11-563N4.1
20	0.146201	0.00796721	15.1488	1.59071e-25	1.97566e-22	45.572	MAN2B2
20	0.146201	0.00796721	15.1488	1.59071e-25	1.97566e-22	45.572	TNIP3
20	0.146201	0.00796721	15.1488	1.59071e-25	1.97566e-22	45.572	YAE1D1
20	0.146201	0.00796721	15.1488	1.59071e-25	1.97566e-22	45.572	PTK2
20	0.146201	0.00796721	15.1488	1.59071e-25	1.97566e-22	45.572	MROH6
20	0.146201	0.00796721	15.1488	1.59071e-25	1.97566e-22	45.572	SGMS1-AS1
20	0.146201	0.00796721	15.1488	1.59071e-25	1.97566e-22	45.572	RP11-493L12.4
20	0.146201	0.00796721	15.1488	1.59071e-25	1.97566e-22	45.572	GGT7
20	0.146201	0.00796721	15.1488	1.59071e-25	1.97566e-22	45.572	IGLV1-44
20	-0.273473	0.0159344	-6.82196	1.39698e-09	1.51817e-06	8.7611	RP11-712B9.2
20	-0.273473	0.0159344	-6.82196	1.39698e-09	1.51817e-06	8.7611	SLX4
20	0.198324	0.0159344	6.19098	2.22961e-08	2.2805e-05	6.01826	COPS4
20	1.56862	1.26261	5.3305	8.39395e-07	0.000810856	2.4462	MT-CO3
20	0.201539	0.0159344	5.03633	2.75554e-06	0.00252175	1.28285	CKMT2-AS1
20	-0.273473	0.0239016	-4.85946	5.54699e-06	0.00482255	0.600176	CNOT11
20	-0.331953	0.039836	-4.6735	1.14233e-05	0.00945849	-0.102868	PARP4
20	0.367552	0.0557705	4.35366	3.82404e-05	0.023736	-1.27389	RP11-138A9.2
20	0.254606	0.0365294	4.15589	7.88618e-05	0.023736	-1.97199	CISH
20	-0.273473	0.0318688	-3.99761	0.000138828	0.023736	-2.51535	SUCLA2
20	-0.273473	0.0318688	-3.99761	0.000138828	0.023736	-2.51535	ALG12
20	-0.273473	0.0318688	-3.99761	0.000138828	0.023736	-2.51535	CCDC7.1
20	0.416459	0.0876393	3.98341	0.000145962	0.023736	-2.56339	SSNA1
20	-0.60059	0.0853626	-3.97209	0.000151898	0.023736	-2.6016	IFI27
20	-0.216722	0.0126277	-3.95783	0.000159714	0.023736	-2.64968	SLC35D1
20	-0.216722	0.0126277	-3.95783	0.000159714	0.023736	-2.64968	KLHL6
20	-0.136736	0.00796721	-3.95783	0.000159715	0.023736	-2.64969	HES4
20	-0.136736	0.00796721	-3.95783	0.000159715	0.023736	-2.64969	RP11-345P4.7
20	-0.136736	0.00796721	-3.95783	0.000159715	0.023736	-2.64969	RP4-798A10.2
20	-0.136736	0.00796721	-3.95783	0.000159715	0.023736	-2.64969	RP4-549L20.3
20	-0.136736	0.00796721	-3.95783	0.000159715	0.023736	-2.64969	RP11-475E11.9
20	-0.136736	0.00796721	-3.95783	0.000159715	0.023736	-2.64969	DCLRE1B
20	-0.136736	0.00796721	-3.95783	0.000159715	0.023736	-2.64969	NOTCH2NL
20	-0.136736	0.00796721	-3.95783	0.000159715	0.023736	-2.64969	MPZL1
20	-0.136736	0.00796721	-3.95783	0.000159715	0.023736	-2.64969	SLC5A6
20	-0.136736	0.00796721	-3.95783	0.000159715	0.023736	-2.64969	RP11-355B11.2
20	-0.136736	0.00796721	-3.95783	0.000159715	0.023736	-2.64969	TGFBRAP1
20	-0.136736	0.00796721	-3.95783	0.000159715	0.023736	-2.64969	GPAT3
20	-0.136736	0.00796721	-3.95783	0.000159715	0.023736	-2.64969	NAP1L5
20	-0.136736	0.00796721	-3.95783	0.000159715	0.023736	-2.64969	OCLN
20	-0.136736	0.00796721	-3.95783	0.000159715	0.023736	-2.64969	ZNF322
20	-0.136736	0.00796721	-3.95783	0.000159715	0.023736	-2.64969	TAF8
20	-0.136736	0.00796721	-3.95783	0.000159715	0.023736	-2.64969	LINC01281
20	-0.136736	0.00796721	-3.95783	0.000159715	0.023736	-2.64969	ZNF630
20	-0.136736	0.00796721	-3.95783	0.000159715	0.023736	-2.64969	SYTL4
20	-0.136736	0.00796721	-3.95783	0.000159715	0.023736	-2.64969	CH17-340M24.3
20	-0.136736	0.00796721	-3.95783	0.000159715	0.023736	-2.64969	PSD3
20	-0.136736	0.00796721	-3.95783	0.000159715	0.023736	-2.64969	RP11-513M16.8
20	-0.136736	0.00796721	-3.95783	0.000159715	0.023736	-2.64969	FOCAD
20	-0.136736	0.00796721	-3.95783	0.000159715	0.023736	-2.64969	ACO1
20	-0.136736	0.00796721	-3.95783	0.000159715	0.023736	-2.64969	C11orf54
20	-0.136736	0.00796721	-3.95783	0.000159715	0.023736	-2.64969	ESAM
20	-0.136736	0.00796721	-3.95783	0.000159715	0.023736	-2.64969	AP000708.1
20	-0.136736	0.00796721	-3.95783	0.000159715	0.023736	-2.64969	IFIT5
20	-0.136736	0.00796721	-3.95783	0.000159715	0.023736	-2.64969	BTAF1
20	-0.136736	0.00796721	-3.95783	0.000159715	0.023736	-2.64969	PPP2R2D
20	-0.136736	0.00796721	-3.95783	0.000159715	0.023736	-2.64969	LRP6
20	-0.136736	0.00796721	-3.95783	0.000159715	0.023736	-2.64969	DERA
20	-0.136736	0.00796721	-3.95783	0.000159715	0.023736	-2.64969	C12orf66
20	-0.136736	0.00796721	-3.95783	0.000159715	0.023736	-2.64969	BTBD11
20	-0.136736	0.00796721	-3.95783	0.000159715	0.023736	-2.64969	RP11-46H11.3
20	-0.136736	0.00796721	-3.95783	0.000159715	0.023736	-2.64969	TRAV13-1
20	-0.136736	0.00796721	-3.95783	0.000159715	0.023736	-2.64969	TRMT5
20	-0.136736	0.00796721	-3.95783	0.000159715	0.023736	-2.64969	OTUD7A
20	-0.136736	0.00796721	-3.95783	0.000159715	0.023736	-2.64969	PGBD4
20	-0.136736	0.00796721	-3.95783	0.000159715	0.023736	-2.64969	TIPIN
20	-0.136736	0.00796721	-3.95783	0.000159715	0.023736	-2.64969	ABHD2
20	-0.136736	0.00796721	-3.95783	0.000159715	0.023736	-2.64969	AC004381.6
20	-0.136736	0.00796721	-3.95783	0.000159715	0.023736	-2.64969	MYBBP1A
20	-0.136736	0.00796721	-3.95783	0.000159715	0.023736	-2.64969	TMEM97
20	-0.136736	0.00796721	-3.95783	0.000159715	0.023736	-2.64969	GIT1
20	-0.136736	0.00796721	-3.95783	0.000159715	0.023736	-2.64969	TADA2A
20	-0.136736	0.00796721	-3.95783	0.000159715	0.023736	-2.64969	CTD-2020K17.3
20	-0.136736	0.00796721	-3.95783	0.000159715	0.023736	-2.64969	SLC23A2
20	-0.136736	0.00796721	-3.95783	0.000159715	0.023736	-2.64969	PNPLA6
20	-0.136736	0.00796721	-3.95783	0.000159715	0.023736	-2.64969	FDX1L
20	-0.136736	0.00796721	-3.95783	0.000159715	0.023736	-2.64969	ZNF347
20	-0.136736	0.00796721	-3.95783	0.000159715	0.023736	-2.64969	ZNF677
20	-0.136736	0.00796721	-3.95783	0.000159715	0.023736	-2.64969	LILRA1
20	-0.136736	0.00796721	-3.95783	0.000159715	0.023736	-2.64969	GP6
20	-0.136736	0.00796721	-3.95783	0.000159715	0.023736	-2.64969	ZNF256
20	-0.136736	0.00796721	-3.95783	0.000159715	0.023736	-2.64969	ZNF329
20	-0.136736	0.00796721	-3.95783	0.000159715	0.023736	-2.64969	HMOX1
20	-0.136736	0.00796721	-3.95783	0.000159715	0.023736	-2.64969	CH507-42P11.8
20	-0.136736	0.00796721	-3.95783	0.000159715	0.023736	-2.64969	SIK1
20	-0.136736	0.00796721	-3.95783	0.000159715	0.023736	-2.64969	RP5-943J3.2
20	-0.136736	0.00796721	-3.95783	0.000159715	0.023736	-2.64969	PPP1R12B
20	-0.136736	0.00796721	-3.95783	0.000159715	0.023736	-2.64969	NDUFAF7
20	-0.136736	0.00796721	-3.95783	0.000159715	0.023736	-2.64969	CHAC2
20	-0.136736	0.00796721	-3.95783	0.000159715	0.023736	-2.64969	USP40
20	-0.136736	0.00796721	-3.95783	0.000159715	0.023736	-2.64969	ALS2CL
20	-0.136736	0.00796721	-3.95783	0.000159715	0.023736	-2.64969	HPSE
20	-0.136736	0.00796721	-3.95783	0.000159715	0.023736	-2.64969	CARD6
20	-0.136736	0.00796721	-3.95783	0.000159715	0.023736	-2.64969	HBEGF
20	-0.136736	0.00796721	-3.95783	0.000159715	0.023736	-2.64969	ZNF674-AS1
20	-0.136736	0.00796721	-3.95783	0.000159715	0.023736	-2.64969	LACTB2-AS1
20	-0.136736	0.00796721	-3.95783	0.000159715	0.023736	-2.64969	RP11-2B6.2
20	-0.136736	0.00796721	-3.95783	0.000159715	0.023736	-2.64969	RP11-499P20.2
20	-0.136736	0.00796721	-3.95783	0.000159715	0.023736	-2.64969	TNKS2
20	-0.136736	0.00796721	-3.95783	0.000159715	0.023736	-2.64969	RP11-50I19.2
20	-0.136736	0.00796721	-3.95783	0.000159715	0.023736	-2.64969	DGKH
20	-0.136736	0.00796721	-3.95783	0.000159715	0.023736	-2.64969	NEK5
20	-0.136736	0.00796721	-3.95783	0.000159715	0.023736	-2.64969	CEBPE
20	-0.136736	0.00796721	-3.95783	0.000159715	0.023736	-2.64969	RP5-1021I20.1
20	-0.136736	0.00796721	-3.95783	0.000159715	0.023736	-2.64969	GSTZ1
20	-0.136736	0.00796721	-3.95783	0.000159715	0.023736	-2.64969	GREM1
20	-0.136736	0.00796721	-3.95783	0.000159715	0.023736	-2.64969	MFGE8
20	-0.136736	0.00796721	-3.95783	0.000159715	0.023736	-2.64969	RP11-147L13.11
20	-0.136736	0.00796721	-3.95783	0.000159715	0.023736	-2.64969	SOX12
20	-0.136736	0.00796721	-3.95783	0.000159715	0.023736	-2.64969	ZNF529
20	-0.136736	0.00796721	-3.95783	0.000159715	0.023736	-2.64969	ZNF134
20	-0.136736	0.00796721	-3.95783	0.000159715	0.023736	-2.64969	CTA-243E7.4
20	-0.136736	0.00796721	-3.95783	0.000159715	0.023736	-2.64969	AC144450.2
20	-0.302713	0.039836	-3.93039	0.000175837	0.0256929	-2.74179	TARDBP
20	-0.302713	0.039836	-3.93039	0.000175837	0.0256929	-2.74179	KLHL20
20	0.198324	0.0239016	3.89977	0.000195671	0.027888	-2.84408	CGRRF1
20	0.198324	0.0239016	3.89977	0.000195671	0.027888	-2.84408	LANCL1
20	0.198324	0.0239016	3.89977	0.000195671	0.027888	-2.84408	PHF12
20	0.557568	0.123427	3.87005	0.000216961	0.0306709	-2.94285	EIF4B
20	-0.327361	0.0444966	-3.85358	0.000229693	0.0322089	-2.99735	RBM26
20	-0.247375	0.0318688	-3.77277	0.000303206	0.0421771	-3.26238	STAM
20	-0.514843	0.117555	-3.76028	0.000316404	0.0436638	-3.303	LPAR6
20	0.361121	0.0717049	3.75594	0.000321126	0.0439664	-3.31711	LINC00998
20	-0.353459	0.0524638	-3.74413	0.000334284	0.0454104	-3.35538	FKBP5
